# Supplementary material for: FOXO3-engineered human mesenchymal progenitor cells efficiently promote cardiac repair after myocardial infarction
Source: Protein Cell. 2020 Aug 18;12(2):145–51. doi: 10.1007/s13238-020-00779-7 (PMC7862469; doi:10.1007/s13238-020-00779-7)
Supplement: Supplementary file 2 — Supplementary material 2 (XLSX 11 kb) [file 13238_2020_779_MOESM2_ESM.xlsx]

## Sheet: Sheet1
Antibody	Host	Supplier	Catalog#	Dilution
hTGN46	Sheep	Bio-Rad	AHP500G	1:400
α-actinin	Mouse	Abcam	ab9465	1:100
RelA	Rabbit	Cell Signaling Technology	8242	1:100
ORF1	Mouse	Millipore	MABC1152	1:100
Cleaved-caspase 3	Rabbit	Cell Signaling Technology	9579	1:200
α-SMA	Rabbit	Abcam	ab32575	1:200
CD31	Rabbit	Abcam	ab28364	1:400
Ki67	Rabbit	Abcam	ab16667	1:1000
Cardiac Troponin T	Goat	Abcam	ab64623	1:400
Cardiac Troponin T	Mouse	Abcam	ab10214	1:400
