# Supplementary material for: FOXO3-engineered human mesenchymal progenitor cells efficiently promote cardiac repair after myocardial infarction
Source: Protein Cell. 2020 Aug 18;12(2):145–51. doi: 10.1007/s13238-020-00779-7 (PMC7862469; doi:10.1007/s13238-020-00779-7)
Supplement: Supplementary file 3 — Supplementary material 3 (XLSX 11 kb) [file 13238_2020_779_MOESM3_ESM.xlsx]

## Sheet: Sheet1
Primers used for RT-PCR and RT-qPCR
Name	Sequence (5’- 3’)
mGapdh-Forward	GTGGCAAAGTGGAGATTGTTG
mGapdh-Reverse	CTCCTGGAAGATGGTGATGG
hGAPDH-Forward	GACCCTCACTGCTGGGGAGT
hGAPDH-Reverse	GATGGTACATGACAAGGTG
hFOXO3-Forward	AGGATCTCTTGAGTCCAGGAG
hFOXO3-Reverse	CTAGAGCTCCGCTGCATGAGT
hFGF16-Forward	ACGTGAATGTGTTTTCCGGG
hFGF16-Reverse	CCATCTTTGTTCAGGGCCAC
hIGF2-Forward	GTGGCATCGTTGAGGAGTG
hIGF2-Reverse	CACGTCCCTCTCGGACTTG
hESM1-Forward	GCCCTTCCTTGGTAGGTAGC
hESM1-Reverse	TGTTTCCTATGCCCCAGAAC
mTlr2-Forward	CCACTGCCCGTAGATGAAGT
mTlr2-Reverse	CCCATTGAGGGTACAGTCGT
mCxcl13-Forward	TGAGGCTCAGCACAGCAA
mCxcl13-Reverse	ATGGGCTTCCAGAATACCG
mItgam-Forward	CAATAGCCAGCCTCAGTGC
mItgam-Reverse	GAGCCCAGGGGAGAAGTG
mHmox1-Forward	CCACACAGCACTATGTAAAGCGTC
mHmox1-Reverse	GTTCGGGAAGGTAAAAAAAGCC
mMmp9-Forward	GATCCCCAGAGCGTCATTCG
mMmp9-Reverse	ATTTTGGAAACTCACACGCC
