# Supplementary material for: FOXO3-engineered human mesenchymal progenitor cells efficiently promote cardiac repair after myocardial infarction
Source: Protein Cell. 2020 Aug 18;12(2):145–51. doi: 10.1007/s13238-020-00779-7 (PMC7862469; doi:10.1007/s13238-020-00779-7)
Supplement: Supplementary file 4 — Supplementary material 4 (XLSX 120 kb) [file 13238_2020_779_MOESM4_ESM.xlsx]

## Sheet: FOXO3-GE_VS_WT
GeneID	Symbol	baseMean	log2FoldChange	lfcSE	stat	pvalue	padj	WT-1	WT-2	WT-3	WT-4	FOXO3-GE-1	FOXO3-GE-2	FOXO3-GE-3	FOXO3-GE-4
ENSG00000000971	CFH	496.547	-1.09387	0.0880604	-12.4218	1.99e-35	3.25e-33	721.734	624.192	660.427	698.795	318.392	344.92	317.303	286.611
ENSG00000002587	HS3ST1	53.2388	-2.33439	0.280334	-8.32717	8.28e-17	4.13e-15	73.8014	70.5523	99.224	111.938	24.9901	17.588	15.6807	12.1366
ENSG00000003989	SLC7A2	204.865	1.64382	0.140424	11.7061	1.19e-31	1.64e-29	79.228	123.466	105.626	88.0286	328.573	330.264	287.787	295.947
ENSG00000004776	HSPB6	136.02	-1.06592	0.153258	-6.95505	3.52e-12	1.12e-10	171.48	184.22	166.44	214.094	80.5235	101.62	87.6273	82.1556
ENSG00000006432	MAP3K9	16.555	-1.23957	0.459636	-2.69685	0.00699982	0.0322197	23.8769	30.3767	21.3385	17.3884	8.33002	11.7253	16.6031	2.80076
ENSG00000007968	E2F2	27.7409	1.22674	0.347508	3.5301	0.000415409	0.00296094	19.5357	13.7185	21.3385	11.9545	39.799	26.382	35.0509	54.148
ENSG00000008196	TFAP2B	7.00482	-2.48374	0.764194	-3.25014	0.00115349	0.00707787	6.51189	8.81903	23.4723	8.69418	2.77667	3.90845	0.922393	0.933586
ENSG00000011201	KAL1	30.3531	-1.75692	0.316361	-5.55353	2.8e-08	5.02e-07	39.0713	47.0348	49.0785	52.1651	12.9578	15.6338	15.6807	11.203
ENSG00000013293	SLC7A14	40.4335	-1.58264	0.289166	-5.47311	4.42e-08	7.6e-07	78.1427	46.0549	65.0824	53.2519	18.5112	24.4278	23.0598	14.9374
ENSG00000021645	NRXN3	62.7869	-1.77964	0.252338	-7.05262	1.76e-12	5.75e-11	68.3748	123.466	92.8225	104.33	37.9479	21.4965	23.9822	29.8747
ENSG00000023445	BIRC3	10.048	2.06328	0.625793	3.29707	0.000977004	0.0061651	0	8.81903	3.20077	3.26032	15.7345	21.4965	11.0687	16.8045
ENSG00000026103	FAS	330.515	-1.22189	0.102362	-11.9369	7.6e-33	1.1e-30	464.515	477.208	448.108	460.792	169.377	195.422	215.84	212.858
ENSG00000028137	TNFRSF1B	16.3576	1.28644	0.447251	2.87633	0.00402331	0.0203505	8.68252	7.83914	5.33462	16.3016	23.139	19.5422	32.2838	17.7381
ENSG00000029534	ANK1	47.8504	-1.38347	0.251442	-5.50213	3.75e-08	6.56e-07	75.972	57.8137	76.8186	66.2931	30.5434	23.4507	30.439	21.4725
ENSG00000035499	DEPDC1B	84.9268	1.06908	0.210265	5.08446	3.69e-07	5.41e-06	40.1566	62.7131	66.1493	49.9915	84.2258	118.23	130.98	126.968
ENSG00000038295	TLL1	19.5946	-1.17923	0.411422	-2.86622	0.00415409	0.0208734	29.3035	35.2761	29.8739	14.128	10.1811	16.6109	7.37914	14.0038
ENSG00000038427	VCAN	5974.61	-1.29376	0.0601809	-21.4979	1.63e-102	1.86e-99	8867.02	8943.48	7928.32	8209.48	3488.43	3765.79	3503.25	3091.1
ENSG00000044524	EPHA3	3.06056	-5.14349	1.35347	-3.80022	0.000144568	0.00116476	3.25594	3.91957	4.2677	13.0413	0	0	0	0
ENSG00000047648	ARHGAP6	46.805	-1.85888	0.262264	-7.08783	1.36e-12	4.49e-11	75.972	77.4115	70.417	69.5534	13.8834	26.382	21.215	19.6053
ENSG00000048052	HDAC9	33.8092	-1.10772	0.303785	-3.64639	0.000265954	0.00200266	35.8154	53.8941	43.7439	51.0783	14.8089	30.2905	19.3703	21.4725
ENSG00000048740	CELF2	61.0828	-2.05393	0.234746	-8.7496	2.14e-18	1.21e-16	85.7399	107.788	104.559	95.636	28.6923	25.4049	19.3703	21.4725
ENSG00000055163	CYFIP2	195.191	-1.47035	0.131112	-11.2145	3.46e-29	4.23e-27	315.827	292.988	254.995	283.648	114.769	100.642	93.1617	105.495
ENSG00000057019	DCBLD2	4919.2	-1.69622	0.0554373	-30.597	1.34e-205	7.15e-202	7516.89	7845.02	7491.95	7218.34	2144.52	2394.9	2203.6	2538.42
ENSG00000060718	COL11A1	1113.3	-1.47499	0.0721195	-20.4521	5.76e-93	5.42e-90	1521.61	1696.19	1792.43	1539.96	606.24	546.205	588.487	615.233
ENSG00000061918	GUCY1B3	60.6331	-1.69232	0.230184	-7.35205	1.95e-13	7.04e-12	108.531	86.2305	74.6847	101.07	30.5434	28.3362	28.5942	27.074
ENSG00000063046	EIF4B	2421.33	-1.03598	0.0566367	-18.2917	9.64e-75	6.71e-72	3322.15	3071.96	3143.16	3484.19	1560.49	1556.54	1534.86	1697.26
ENSG00000064225	ST3GAL6	16.969	-2.00587	0.495088	-4.05155	5.09e-05	0.000462803	31.4741	33.3163	32.0077	11.9545	12.0323	2.93133	8.30154	3.73434
ENSG00000064692	SNCAIP	6.60706	-2.2152	0.744857	-2.974	0.00293949	0.0156566	11.9385	7.83914	7.46847	16.3016	5.55335	0.977111	1.84479	0.933586
ENSG00000064886	CHI3L2	7.91022	-2.51366	0.698072	-3.60086	0.000317169	0.00232702	7.5972	11.7587	17.0708	17.3884	3.70223	3.90845	0.922393	0.933586
ENSG00000066056	TIE1	59.3963	1.02557	0.24706	4.1511	3.31e-05	0.000318335	52.0951	29.3968	36.2754	39.1238	96.258	57.6496	71.9467	92.425
ENSG00000069011	PITX1	23.8234	1.08695	0.345944	3.14197	0.00167814	0.00973027	19.5357	16.6582	11.7362	13.0413	30.5434	31.2676	28.5942	39.2106
ENSG00000069535	MAOB	2.81961	-5.02427	1.49456	-3.36172	0.000774595	0.00505317	5.42657	0	13.87	3.26032	0	0	0	0
ENSG00000073737	DHRS9	17.3281	-6.18438	1.08418	-5.70422	1.17e-08	2.25e-07	45.5832	23.5174	42.677	24.9958	1.85112	0	0	0
ENSG00000074370	ATP2A3	8.80333	1.65995	0.623841	2.66086	0.00779421	0.0350992	2.17063	1.95979	9.60232	3.26032	15.7345	10.7482	10.1463	16.8045
ENSG00000074410	CA12	735.076	-1.05327	0.0815843	-12.9102	3.94e-38	7.79e-36	1126.56	972.053	895.15	974.835	493.322	481.716	489.791	447.188
ENSG00000074527	NTN4	799.662	-1.47164	0.0920379	-15.9895	1.51e-57	6.55e-55	1085.31	1101.4	1228.03	1287.83	497.025	374.234	380.948	442.52
ENSG00000075702	WDR62	143.826	1.12145	0.15541	7.21605	5.35e-13	1.84e-11	80.3133	87.2104	94.9563	99.9831	211.953	190.537	224.142	161.51
ENSG00000076641	PAG1	58.0967	-1.49971	0.230807	-6.49771	8.16e-11	2.13e-09	95.5077	73.4919	92.8225	81.5079	24.0645	35.176	28.5942	33.6091
ENSG00000076944	STXBP2	49.5586	1.49759	0.267174	5.60528	2.08e-08	3.81e-07	29.3035	35.2761	17.0708	21.7355	83.3002	72.3062	57.1884	80.2884
ENSG00000077063	CTTNBP2	36.7293	1.36857	0.297237	4.60429	4.14e-06	4.83e-05	20.621	22.5375	20.2716	18.4751	38.8734	66.4436	61.8003	44.8121
ENSG00000077420	APBB1IP	7.2366	-2.37986	0.730718	-3.25688	0.00112642	0.0069491	9.76783	21.5576	8.5354	8.69418	0.925558	0.977111	2.76718	4.66793
ENSG00000078018	MAP2	20.5885	-1.13775	0.390241	-2.9155	0.00355117	0.018359	20.621	33.3163	23.4723	35.8635	9.25558	8.794	18.4479	14.9374
ENSG00000079257	LXN	2146.85	-1.22109	0.0722384	-16.9036	4.23e-64	2.26e-61	3189.74	2851.49	2776.14	3201.63	1397.59	1403.13	1181.59	1173.52
ENSG00000079691	LRRC16A	50.8216	-1.22246	0.250448	-4.88108	1.06e-06	1.39e-05	68.3748	64.6729	84.2871	67.3799	33.3201	28.3362	39.6629	20.5389
ENSG00000081052	COL4A4	3.77775	-3.28962	1.12336	-2.92836	0.00340751	0.0177286	3.25594	5.87936	8.5354	9.78095	0.925558	0	1.84479	0
ENSG00000081189	MEF2C	77.0539	-1.11705	0.20737	-5.38674	7.17e-08	1.19e-06	95.5077	132.285	100.291	93.4624	53.6824	57.6496	38.7405	44.8121
ENSG00000082497	SERTAD4	108.928	-1.13317	0.181421	-6.24608	4.21e-10	1.01e-08	167.138	147.964	136.566	146.714	63.8635	85.0087	76.5586	47.6129
ENSG00000087494	PTHLH	415.713	-1.73546	0.125439	-13.8351	1.57e-43	3.63e-41	528.548	631.051	795.926	602.072	197.144	182.72	164.186	224.061
ENSG00000088726	TMEM40	19.2425	1.22818	0.427106	2.87559	0.00403272	0.0203916	11.9385	15.6783	8.5354	9.78095	20.3623	23.4507	18.4479	45.7457
ENSG00000089472	HEPH	920.999	-1.22707	0.0794873	-15.4374	9.18e-54	3.26e-51	1298.04	1254.26	1332.59	1278.04	650.667	531.549	491.636	531.21
ENSG00000091879	ANGPT2	43.1195	-1.93702	0.271773	-7.12735	1.02e-12	3.42e-11	69.4601	70.5523	71.484	61.946	17.5856	19.5422	12.9135	21.4725
ENSG00000096696	DSP	2025.56	-1.1916	0.0746046	-15.9722	2e-57	8.41e-55	2796.86	3306.16	2649.17	2516.97	1250.43	1222.37	1176.97	1285.55
ENSG00000099204	ABLIM1	103.227	-1.2864	0.192713	-6.6752	2.47e-11	6.89e-10	111.787	157.763	183.511	132.586	62.9379	57.6496	70.1019	49.48
ENSG00000100344	PNPLA3	45.2545	1.08791	0.257593	4.22336	2.41e-05	0.000239562	20.621	29.3968	26.6731	39.1238	59.2357	63.5122	57.1884	66.2846
ENSG00000100626	GALNT16	57.198	-1.07436	0.220883	-4.86394	1.15e-06	1.51e-05	65.1189	80.3512	80.0194	84.7683	37.0223	35.176	40.5853	34.5427
ENSG00000101096	NFATC2	59.7825	-1.49497	0.239104	-6.25238	4.04e-10	9.7e-09	82.4839	86.2305	91.7555	92.3757	30.5434	42.9929	33.2062	18.6717
ENSG00000101104	PABPC1L	318.488	1.07478	0.120538	8.91658	4.81e-19	2.89e-17	222.49	226.355	224.054	146.714	432.236	441.654	447.361	407.043
ENSG00000101134	DOK5	86.2302	-1.80933	0.206303	-8.77024	1.78e-18	1.02e-16	111.787	136.205	139.767	148.888	24.9901	40.0616	45.1973	42.9449
ENSG00000101187	SLCO4A1	23.9487	1.8256	0.379412	4.81165	1.5e-06	1.91e-05	13.0238	9.79893	10.6692	8.69418	26.8412	36.1531	34.1285	52.2808
ENSG00000101194	SLC17A9	43.9763	2.72444	0.330901	8.2334	1.82e-16	8.88e-15	10.8531	12.7386	10.6692	11.9545	103.662	50.8098	86.705	64.4174
ENSG00000101230	ISM1	15.778	-1.74362	0.464655	-3.75251	0.000175073	0.00138407	10.8531	30.3767	29.8739	26.0825	7.40446	5.86267	8.30154	7.46869
ENSG00000101333	PLCB4	86.7988	1.20944	0.192492	6.28307	3.32e-10	8e-09	56.4364	49.9745	57.6139	45.6444	113.844	128.002	142.049	100.827
ENSG00000101463	SYNDIG1	56.6331	-1.51999	0.235087	-6.46566	1.01e-10	2.59e-09	85.7399	79.3713	96.0232	74.9873	33.3201	20.5193	31.3614	31.7419
ENSG00000101680	LAMA1	13.4542	-1.36108	0.488066	-2.78872	0.00529162	0.0255623	29.3035	14.6984	10.6692	22.8222	5.55335	8.794	6.45675	9.33586
ENSG00000101849	TBL1X	587.175	1.15314	0.0896967	12.856	7.96e-38	1.46e-35	302.803	400.776	386.227	366.242	821.896	828.59	843.067	747.802
ENSG00000101938	CHRDL1	51.7113	-1.5434	0.283675	-5.44075	5.31e-08	8.99e-07	81.3986	51.9343	74.6847	99.9831	32.3945	36.1531	16.6031	20.5389
ENSG00000102109	PCSK1N	180.074	-2.29333	0.157086	-14.5992	2.84e-48	8.42e-46	283.267	261.631	300.873	351.028	77.7469	53.7411	54.4212	57.8823
ENSG00000102349	KLF8	7.29039	-1.77138	0.675814	-2.62111	0.00876441	0.0387167	4.34126	12.7386	16.0039	11.9545	2.77667	5.86267	1.84479	2.80076
ENSG00000102935	ZNF423	40.5137	-1.35511	0.27087	-5.0028	5.65e-07	7.92e-06	59.6923	64.6729	65.0824	43.4709	24.0645	24.4278	20.2926	22.4061
ENSG00000103021	CCDC113	23.4233	-1.04066	0.354875	-2.93245	0.00336294	0.0175195	35.8154	23.5174	33.0747	33.69	17.5856	19.5422	9.22393	14.9374
ENSG00000103241	FOXF1	309.064	1.55506	0.108861	14.2849	2.72e-46	7.5e-44	140.006	151.883	156.838	179.317	477.588	449.471	487.024	430.383
ENSG00000103942	HOMER2	17.6262	-1.88545	0.437744	-4.30721	1.65e-05	0.000170539	16.2797	34.2962	27.74	32.6032	7.40446	8.794	9.22393	4.66793
ENSG00000104435	STMN2	2837.26	-1.28934	0.0506527	-25.4545	6.3e-143	1.68e-139	4057.99	4128.29	3884.67	4036.27	1729.87	1669.88	1532.09	1658.98
ENSG00000104518	GSDMD	139.141	1.47284	0.162179	9.08161	1.07e-19	6.88e-18	85.7399	73.4919	62.9486	72.8138	211.027	176.857	241.667	188.584
ENSG00000104883	PEX11G	16.163	-1.12707	0.438573	-2.56986	0.0101738	0.0438854	30.3888	21.5576	14.9369	21.7355	10.1811	15.6338	5.53436	9.33586
ENSG00000106066	CPVL	13.5472	-3.95241	0.684644	-5.77295	7.79e-09	1.54e-07	32.5594	28.4169	26.6731	14.128	0	1.95422	1.84479	2.80076
ENSG00000106688	SLC1A1	195.654	-2.14028	0.156225	-13.7	1.02e-42	2.23e-40	296.291	319.445	362.754	297.776	88.8536	51.7869	86.705	61.6167
ENSG00000106714	CNTNAP3	22.297	-2.24642	0.398301	-5.64	1.7e-08	3.17e-07	44.4979	39.1957	29.8739	33.69	9.25558	9.77111	3.68957	8.40227
ENSG00000106772	PRUNE2	53.3368	-1.91455	0.249442	-7.67534	1.65e-14	6.47e-13	93.3371	71.5322	84.2871	88.0286	24.0645	28.3362	19.3703	17.7381
ENSG00000107159	CA9	14.4971	-2.04567	0.488172	-4.19048	2.78e-05	0.0002739	17.365	15.6783	28.807	31.5164	6.47891	6.83978	3.68957	5.60152
ENSG00000107518	ATRNL1	9.22451	-1.74246	0.577519	-3.01714	0.00255168	0.0138951	15.1944	14.6984	17.0708	9.78095	2.77667	6.83978	2.76718	4.66793
ENSG00000107623	GDF10	69.1446	-1.65389	0.207876	-7.95615	1.77e-15	7.94e-14	97.6783	107.788	109.893	104.33	30.5434	36.1531	36.8957	29.8747
ENSG00000107736	CDH23	7.28883	3.02347	0.797786	3.78982	0.000150754	0.00120913	1.08531	0	1.06692	4.34709	13.8834	15.6338	9.22393	13.0702
ENSG00000107742	SPOCK2	6.75296	-2.23859	0.701473	-3.19127	0.00141646	0.00843294	14.1091	7.83914	11.7362	10.8677	1.85112	3.90845	1.84479	1.86717
ENSG00000107796	ACTA2	179.586	-1.63869	0.14346	-11.4226	3.22e-30	4.1e-28	270.243	243.013	315.81	258.652	103.662	80.1231	82.093	83.0891
ENSG00000108342	CSF3	3.1205	3.42502	1.33847	2.5589	0.0105003	0.0450668	0	0	0	2.17355	1.85112	10.7482	6.45675	3.73434
ENSG00000109265	KIAA1211	21.3516	-1.14038	0.416532	-2.73779	0.00618533	0.0290554	27.1329	21.5576	30.9408	38.037	18.5112	7.81689	21.215	5.60152
ENSG00000109472	CPE	1219.5	-1.60129	0.066689	-24.0113	2.12e-127	4.24e-124	1823.33	1776.55	1921.53	1817.08	626.603	564.77	662.278	563.886
ENSG00000109511	ANXA10	295.655	-1.05359	0.102886	-10.2404	1.31e-24	1.24e-22	380.945	384.118	406.498	424.928	205.474	186.628	196.47	180.182
ENSG00000109743	BST1	33.0793	-3.81006	1.0281	-3.70591	0.000210631	0.00163451	57.5217	66.6327	52.2793	70.6402	10.1811	0	7.37914	0
ENSG00000109794	FAM149A	8.04009	-2.53754	0.748181	-3.39161	0.000694822	0.00459455	18.4504	2.93968	10.6692	22.8222	1.85112	2.93133	0.922393	3.73434
ENSG00000110328	GALNT18	22.3541	-1.41022	0.368733	-3.8245	0.00013104	0.00106868	29.3035	29.3968	24.5393	46.7312	12.0323	12.7024	11.9911	12.1366
ENSG00000110446	SLC15A3	4.57147	4.79735	1.22241	3.9245	8.69e-05	0.000742051	0	0	1.06692	0	10.1811	4.88556	8.30154	12.1366
ENSG00000110900	TSPAN11	56.7854	-3.08549	0.288569	-10.6924	1.11e-26	1.16e-24	93.3371	92.1099	92.8225	128.239	8.33002	9.77111	16.6031	13.0702
ENSG00000111052	LIN7A	37.2092	-1.46625	0.290994	-5.03875	4.69e-07	6.74e-06	59.6923	60.7533	52.2793	45.6444	16.66	28.3362	19.3703	14.9374
ENSG00000111331	OAS3	22.938	1.02655	0.355066	2.89116	0.00383828	0.0195629	18.4504	8.81903	17.0708	16.3016	34.2456	28.3362	33.2062	27.074
ENSG00000111341	MGP	19.6046	-1.10739	0.402267	-2.75286	0.0059077	0.0280143	23.8769	16.6582	35.2085	31.5164	18.5112	8.794	11.0687	11.203
ENSG00000111536	IL26	4.86925	-4.29977	1.20297	-3.57428	0.000351191	0.00255006	11.9385	6.85925	11.7362	6.52064	0	0.977111	0.922393	0
ENSG00000111728	ST8SIA1	21.0702	-2.30547	0.430807	-5.3515	8.72e-08	1.42e-06	31.4741	34.2962	39.4762	34.7767	6.47891	13.6796	1.84479	6.5351
ENSG00000111788	RP11-22B23.1	91.1367	1.00897	0.201521	5.00677	5.54e-07	7.78e-06	62.9483	47.0348	66.1493	66.2931	96.258	109.436	156.807	124.167
ENSG00000111907	TPD52L1	27.3362	-1.36352	0.331672	-4.11107	3.94e-05	0.000370659	35.8154	45.0751	39.4762	36.9503	16.66	21.4965	10.1463	13.0702
ENSG00000112319	EYA4	19.1481	2.483	0.458669	5.41349	6.18e-08	1.04e-06	3.25594	3.91957	8.5354	7.60741	26.8412	35.176	24.9046	42.9449
ENSG00000112379	KIAA1244	10.7245	-2.71793	0.630401	-4.31143	1.62e-05	0.000167747	30.3888	12.7386	9.60232	21.7355	2.77667	3.90845	1.84479	2.80076
ENSG00000112541	PDE10A	26.6503	-1.07652	0.332929	-3.23346	0.00122299	0.00742745	39.0713	43.1153	38.4093	23.909	12.9578	19.5422	17.5255	18.6717
ENSG00000112981	NME5	27.6463	-1.15724	0.346049	-3.34416	0.000825322	0.0053341	32.5594	48.0147	41.6101	30.4296	26.8412	17.588	11.9911	12.1366
ENSG00000113209	PCDHB5	102.416	-5.08352	0.328325	-15.4832	4.51e-54	1.68e-51	211.636	176.381	210.184	197.793	6.47891	1.95422	2.76718	12.1366
ENSG00000113212	PCDHB7	10.5228	-1.45535	0.572983	-2.53996	0.0110866	0.0471158	14.1091	7.83914	20.2716	19.5619	6.47891	3.90845	10.1463	1.86717
ENSG00000113248	PCDHB15	31.875	-1.80125	0.373055	-4.82838	1.38e-06	1.78e-05	66.2042	50.9544	41.6101	39.1238	9.25558	28.3362	7.37914	12.1366
ENSG00000113356	POLR3G	792.39	1.10788	0.0871534	12.7119	5.08e-37	9.14e-35	513.354	582.056	453.443	458.618	1009.78	1183.28	1022.01	1116.57
ENSG00000113532	ST8SIA4	4.20771	-2.98881	1.02001	-2.93017	0.00338772	0.0176371	8.68252	3.91957	4.2677	13.0413	1.85112	0.977111	0.922393	0
ENSG00000113739	STC2	9395.62	-1.10247	0.0432683	-25.4799	3.29e-143	1.05e-139	12231.5	13092.3	13173.3	12784.8	6116.09	5891.98	6179.11	5695.81
ENSG00000114115	RBP1	111.609	-1.47404	0.18137	-8.12725	4.39e-16	2.09e-14	168.224	141.105	149.369	197.793	55.5335	73.2834	59.9556	47.6129
ENSG00000114200	BCHE	46.8829	-1.21711	0.245096	-4.96587	6.84e-07	9.41e-06	74.8867	66.6327	55.4801	65.2064	27.7667	31.2676	26.7494	27.074
ENSG00000114270	COL7A1	752.838	2.06235	0.0889809	23.1774	7.69e-119	1.23e-115	302.803	296.907	327.546	235.83	1215.26	1167.65	1315.33	1161.38
ENSG00000114631	PODXL2	55.974	-1.16551	0.231941	-5.02501	5.03e-07	7.16e-06	79.228	76.4316	71.484	82.5947	45.3523	34.1989	25.827	32.6755
ENSG00000114638	UPK1B	6.9876	-2.31706	0.717728	-3.22833	0.00124515	0.00753067	14.1091	8.81903	10.6692	13.0413	4.62779	0	2.76718	1.86717
ENSG00000114757	PEX5L	13.8901	-1.41851	0.53212	-2.66578	0.00768106	0.0346872	13.0238	21.5576	29.8739	16.3016	0.925558	13.6796	9.22393	6.5351
ENSG00000115271	GCA	5.4615	-3.41721	0.97985	-3.48748	0.000487595	0.00339831	9.76783	8.81903	18.1377	3.26032	1.85112	0	0.922393	0.933586
ENSG00000115468	EFHD1	25.1784	-1.33777	0.35195	-3.80103	0.000144095	0.00116154	29.3035	47.0348	26.6731	41.2974	14.8089	11.7253	18.4479	12.1366
ENSG00000115590	IL1R2	3.16381	3.45516	1.37101	2.52015	0.0117303	0.0493148	0	0	2.13385	0	8.33002	0.977111	11.0687	2.80076
ENSG00000115896	PLCL1	3.75536	-3.90584	1.26906	-3.07774	0.00208577	0.0117173	2.17063	9.79893	7.46847	8.69418	0	0.977111	0	0.933586
ENSG00000115919	KYNU	27.9016	1.32414	0.365627	3.62156	0.000292828	0.00216831	21.7063	9.79893	11.7362	20.6487	30.5434	53.7411	47.9644	27.074
ENSG00000116035	VAX2	18.3126	1.19995	0.415298	2.88938	0.00386003	0.0196479	13.0238	7.83914	9.60232	14.128	26.8412	18.5651	36.8957	19.6053
ENSG00000116661	FBXO2	151.987	-1.17285	0.148733	-7.88566	3.13e-15	1.35e-13	195.357	186.18	215.519	245.611	104.588	82.0774	89.4721	97.0929
ENSG00000116675	DNAJC6	29.8916	-2.14267	0.350978	-6.10484	1.03e-09	2.31e-08	41.242	34.2962	58.6809	60.8593	9.25558	9.77111	14.7583	10.2694
ENSG00000116711	PLA2G4A	149.147	-1.70165	0.15473	-10.9975	3.93e-28	4.49e-26	235.513	201.858	256.062	219.528	84.2258	59.6038	70.1019	66.2846
ENSG00000117399	CDC20	574.9	1.06536	0.0874617	12.1808	3.93e-34	6.05e-32	349.471	340.023	438.506	359.722	777.469	742.605	798.792	792.614
ENSG00000117525	F3	2022.15	1.04488	0.0704776	14.8258	9.98e-50	3.13e-47	1352.3	1507.07	1248.3	1171.54	2572.13	2696.83	2735.82	2893.18
ENSG00000117600	LPPR4	19.8101	-4.76409	0.679622	-7.00991	2.38e-12	7.67e-11	39.0713	45.0751	44.8108	23.909	0.925558	0.977111	1.84479	1.86717
ENSG00000118849	RARRES1	114.481	-1.64239	0.176138	-9.3244	1.12e-20	8.12e-19	160.627	161.682	174.976	196.706	60.1613	43.97	69.1795	48.5465
ENSG00000118971	CCND2	31.7496	-2.18091	0.354361	-6.1545	7.53e-10	1.72e-08	54.2657	57.8137	33.0747	63.0328	8.33002	6.83978	13.8359	16.8045
ENSG00000119508	NR4A3	47.478	-1.14089	0.255637	-4.46292	8.09e-06	8.89e-05	79.228	50.9544	72.5509	58.6857	28.6923	32.2447	34.1285	23.3396
ENSG00000119630	PGF	604.828	-1.43761	0.116196	-12.3723	3.69e-35	5.91e-33	921.432	999.49	803.394	809.646	319.318	275.545	285.019	424.782
ENSG00000119714	GPR68	38.0739	-1.35406	0.27958	-4.8432	1.28e-06	1.66e-05	60.7776	56.8338	51.2124	49.9915	20.3623	26.382	14.7583	24.2732
ENSG00000120149	MSX2	198.73	-1.03301	0.143666	-7.19032	6.46e-13	2.2e-11	261.561	235.174	249.66	321.685	150.866	138.75	103.308	128.835
ENSG00000120322	PCDHB8	3.40048	-3.10605	1.17059	-2.65341	0.00796824	0.0357321	7.5972	3.91957	10.6692	2.17355	0	0.977111	0	1.86717
ENSG00000121005	CRISPLD1	137.633	-1.32302	0.163721	-8.08095	6.43e-16	2.99e-14	230.087	175.401	197.381	183.665	83.3002	96.734	71.9467	62.5503
ENSG00000121361	KCNJ8	22.5734	-1.67144	0.401738	-4.16052	3.18e-05	0.000307455	37.986	39.1957	33.0747	27.1693	12.0323	11.7253	16.6031	2.80076
ENSG00000121716	PILRB	7.74322	1.8069	0.641552	2.81646	0.00485568	0.0237793	3.25594	1.95979	5.33462	3.26032	8.33002	16.6109	11.9911	11.203
ENSG00000122420	PTGFR	37.1662	-1.25258	0.356264	-3.51588	0.000438306	0.00309794	45.5832	41.1555	70.417	52.1651	16.66	37.1302	26.7494	7.46869
ENSG00000123496	IL13RA2	12.2112	2.28133	0.579315	3.93799	8.22e-05	0.000704566	4.34126	7.83914	3.20077	1.08677	15.7345	30.2905	23.0598	12.1366
ENSG00000123610	TNFAIP6	49.9514	3.21097	0.314087	10.2232	1.56e-24	1.46e-22	4.34126	9.79893	10.6692	14.128	87.0025	88.9171	84.8602	99.8937
ENSG00000123685	BATF3	26.5133	1.12151	0.389857	2.87672	0.00401838	0.0203319	24.9622	9.79893	20.2716	11.9545	51.8312	25.4049	22.1374	45.7457
ENSG00000123977	DAW1	45.1646	-1.1938	0.24693	-4.83459	1.33e-06	1.73e-05	56.4364	64.6729	67.2163	63.0328	24.0645	28.3362	26.7494	30.8083
ENSG00000124212	PTGIS	102.397	-1.19003	0.16868	-7.05496	1.73e-12	5.66e-11	145.432	152.863	144.035	127.152	59.2357	58.6267	60.8779	70.9525
ENSG00000124749	COL21A1	32.8157	-3.00066	0.361025	-8.31151	9.45e-17	4.68e-15	49.9245	50.9544	65.0824	67.3799	5.55335	8.794	8.30154	6.5351
ENSG00000124785	NRN1	32.5774	-4.03415	0.448971	-8.98534	2.58e-19	1.59e-17	49.9245	68.5925	56.547	70.6402	3.70223	0.977111	2.76718	7.46869
ENSG00000124882	EREG	445.851	-1.10573	0.0956801	-11.5565	6.84e-31	9.05e-29	557.852	625.171	655.092	596.638	248.05	301.927	270.261	311.818
ENSG00000124920	MYRF	39.9745	1.37699	0.295062	4.66679	3.06e-06	3.69e-05	23.8769	15.6783	25.6062	23.909	37.0223	69.3749	63.6451	60.6831
ENSG00000125618	PAX8	28.5008	3.07807	0.405239	7.59567	3.06e-14	1.18e-12	4.34126	8.81903	2.13385	8.69418	52.7568	55.6953	48.8868	46.6793
ENSG00000125657	TNFSF9	85.4772	1.38261	0.194051	7.12498	1.04e-12	3.47e-11	45.5832	62.7131	42.677	38.037	123.099	121.162	125.445	125.101
ENSG00000125675	GRIA3	243.076	-1.06233	0.115845	-9.17025	4.72e-20	3.2e-18	332.106	363.54	312.609	306.47	159.196	155.361	172.488	142.839
ENSG00000125731	SH2D3A	7.92088	2.31635	0.696979	3.32342	0.000889215	0.00568281	4.34126	0.979893	5.33462	0	13.8834	15.6338	11.9911	11.203
ENSG00000125966	MMP24	40.8822	-1.00208	0.266431	-3.76113	0.000169144	0.0013442	44.4979	50.9544	61.8816	60.8593	22.2134	26.382	34.1285	26.1404
ENSG00000126785	RHOJ	159.41	-1.25405	0.13927	-9.00447	2.17e-19	1.34e-17	210.551	219.496	228.322	240.177	107.365	97.7111	86.705	84.9563
ENSG00000127081	ZNF484	48.3282	1.12258	0.245192	4.57838	4.69e-06	5.42e-05	26.0476	37.2359	30.9408	27.1693	57.3846	73.2834	66.4123	68.1518
ENSG00000127586	CHTF18	410.604	1.3697	0.103754	13.2014	8.61e-40	1.72e-37	243.111	214.596	260.33	198.879	608.092	533.503	649.365	576.956
ENSG00000127951	FGL2	16.2208	-1.19834	0.472498	-2.53617	0.0112071	0.047516	30.3888	10.7788	35.2085	14.128	11.1067	6.83978	12.9135	8.40227
ENSG00000128165	ADM2	17.005	-1.55035	0.440198	-3.52194	0.000428403	0.00304003	22.7916	31.3566	29.8739	17.3884	14.8089	6.83978	7.37914	5.60152
ENSG00000128573	FOXP2	10.6282	-2.44867	0.612282	-3.99926	6.35e-05	0.000562941	14.1091	16.6582	10.6692	30.4296	4.62779	3.90845	3.68957	0.933586
ENSG00000128805	ARHGAP22	414.606	-1.15494	0.104405	-11.0622	1.91e-28	2.25e-26	516.61	527.182	590.009	655.324	254.528	255.026	228.753	289.412
ENSG00000128872	TMOD2	108.629	-1.03541	0.188159	-5.50286	3.74e-08	6.54e-07	144.347	132.285	184.578	122.805	56.459	82.0774	84.8602	61.6167
ENSG00000129255	MPDU1	444.772	-1.14268	0.0912735	-12.5193	5.86e-36	9.76e-34	643.592	566.378	612.415	627.068	292.476	263.82	251.813	300.615
ENSG00000129317	PUS7L	149.288	-1.0465	0.164154	-6.37512	1.83e-10	4.57e-09	224.66	217.536	206.983	155.408	84.2258	91.8485	89.4721	124.167
ENSG00000129596	CDO1	41.4331	-1.52488	0.266402	-5.72396	1.04e-08	2.01e-07	71.6308	53.8941	62.9486	57.5989	20.3623	19.5422	21.215	24.2732
ENSG00000129990	SYT5	17.2932	1.30521	0.422854	3.08668	0.00202406	0.0114257	8.68252	12.7386	6.40155	11.9545	30.5434	25.4049	26.7494	15.871
ENSG00000130540	SULT4A1	16.9588	-1.92993	0.441119	-4.37508	1.21e-05	0.000128954	21.7063	25.4772	32.0077	28.2561	7.40446	8.794	9.22393	2.80076
ENSG00000132205	EMILIN2	53.302	-1.01808	0.24535	-4.1495	3.33e-05	0.000320381	77.0574	58.7936	70.417	79.3344	23.139	33.2218	41.5077	42.9449
ENSG00000132359	RAP1GAP2	529.701	1.14755	0.0984751	11.6532	2.21e-31	3e-29	304.973	345.902	388.361	278.214	698.796	680.07	773.888	767.408
ENSG00000132481	TRIM47	19.8167	1.04789	0.40417	2.5927	0.00952265	0.0414938	17.365	10.7788	16.0039	7.60741	32.3945	23.4507	34.1285	16.8045
ENSG00000132639	SNAP25	6.31102	-2.96742	0.904462	-3.28087	0.00103488	0.00648177	9.76783	7.83914	5.33462	21.7355	0.925558	4.88556	0	0
ENSG00000132718	SYT11	139.53	2.85291	0.174941	16.3078	8.68e-60	3.86e-57	33.6448	37.2359	28.807	35.8635	236.943	249.163	249.046	245.533
ENSG00000132793	LPIN3	45.0772	1.01998	0.279861	3.64459	0.000267823	0.00201295	19.5357	25.4772	40.5431	33.69	66.6402	44.9471	75.6362	54.148
ENSG00000133110	POSTN	8607.73	-1.68814	0.059896	-28.1845	9.07e-175	3.63e-171	13579.5	14009.5	12053.1	12909.8	4197.41	4463.44	3900.8	3748.35
ENSG00000133135	RNF128	8.84438	-3.29433	0.741309	-4.44394	8.83e-06	9.63e-05	18.4504	16.6582	9.60232	19.5619	0.925558	0	3.68957	1.86717
ENSG00000133169	BEX1	858.997	1.21762	0.070845	17.1871	3.32e-66	1.9e-63	548.084	547.76	500.388	469.486	1210.63	1154.95	1207.41	1233.27
ENSG00000134215	VAV3	7.964	-1.94091	0.673633	-2.88126	0.0039609	0.0200983	10.8531	13.7185	6.40155	19.5619	6.47891	3.90845	0.922393	1.86717
ENSG00000134247	PTGFRN	807.097	-1.2323	0.0694146	-17.7527	1.64e-70	1.01e-67	1109.19	1072.98	1164.02	1183.5	475.737	462.174	496.247	492.933
ENSG00000134463	ECHDC3	19.68	-7.83036	1.07125	-7.30956	2.68e-13	9.51e-12	45.5832	33.3163	42.677	35.8635	0	0	0	0
ENSG00000134824	FADS2	1365.37	1.14902	0.069241	16.5945	7.63e-62	3.49e-59	829.181	825.069	872.745	868.331	2104.72	1734.37	1776.53	1911.98
ENSG00000135097	MSI1	3.93663	-3.33333	1.15194	-2.89367	0.00380762	0.0194624	3.25594	3.91957	16.0039	5.43386	0.925558	1.95422	0	0
ENSG00000135298	BAI3	12.9963	-1.84971	0.516281	-3.58276	0.000339978	0.00247846	28.2182	16.6582	23.4723	13.0413	7.40446	5.86267	1.84479	7.46869
ENSG00000135346	CGA	37.9293	1.69401	0.287121	5.89997	3.64e-09	7.48e-08	14.1091	16.6582	19.2046	21.7355	65.7146	52.764	53.4988	59.7495
ENSG00000135363	LMO2	11.6208	-2.99806	0.624321	-4.80212	1.57e-06	2e-05	30.3888	15.6783	20.2716	16.3016	4.62779	2.93133	2.76718	0
ENSG00000135451	TROAP	112.289	1.35882	0.171941	7.90283	2.73e-15	1.2e-13	65.1189	71.5322	67.2163	47.818	155.494	156.338	183.556	151.241
ENSG00000135547	HEY2	8.06779	-2.08417	0.732352	-2.84586	0.00442916	0.0220755	4.34126	18.618	9.60232	19.5619	0	6.83978	1.84479	3.73434
ENSG00000136010	ALDH1L2	344.294	-1.18274	0.0973583	-12.1484	5.85e-34	8.92e-32	473.197	478.188	489.719	470.573	209.176	235.484	205.694	192.319
ENSG00000136531	SCN2A	64.3215	-3.45039	0.279806	-12.3314	6.14e-35	9.73e-33	112.873	117.587	122.696	118.458	9.25558	5.86267	13.8359	14.0038
ENSG00000136542	GALNT5	2327.53	-1.15544	0.0615021	-18.787	9.64e-79	7.35e-76	3266.8	3198.37	3082.35	3303.79	1612.32	1439.29	1412.18	1305.15
ENSG00000136573	BLK	11.9966	1.75292	0.564558	3.10494	0.0019032	0.0108544	3.25594	6.85925	10.6692	1.08677	20.3623	18.5651	24.9046	10.2694
ENSG00000136630	HLX	47.3344	1.47592	0.265185	5.56562	2.61e-08	4.71e-07	27.1329	23.5174	20.2716	29.3429	88.8536	58.6267	58.1108	72.8197
ENSG00000136999	NOV	15.4412	1.16419	0.446497	2.60739	0.00912353	0.0400161	8.68252	6.85925	6.40155	16.3016	17.5856	17.588	24.9046	25.2068
ENSG00000137273	FOXF2	12.4301	4.92461	0.93348	5.27554	1.32e-07	2.1e-06	0	0	2.13385	1.08677	18.5112	33.2218	26.7494	17.7381
ENSG00000137642	SORL1	12.7788	-1.59546	0.503359	-3.16963	0.00152631	0.00897676	26.0476	8.81903	19.2046	22.8222	7.40446	5.86267	5.53436	6.5351
ENSG00000137727	ARHGAP20	5.85338	-2.38799	0.820479	-2.91049	0.00360865	0.0185998	8.68252	4.89946	17.0708	8.69418	3.70223	0.977111	0	2.80076
ENSG00000137752	CASP1	15.2253	1.91881	0.508647	3.77238	0.000161697	0.00128979	10.8531	2.93968	4.2677	7.60741	37.0223	13.6796	25.827	19.6053
ENSG00000137825	ITPKA	2.94486	3.35874	1.28792	2.60788	0.00911057	0.0399848	0	0.979893	1.06692	0	6.47891	3.90845	6.45675	4.66793
ENSG00000138028	CGREF1	26.4512	-1.39536	0.353244	-3.95012	7.81e-05	0.000674836	27.1329	42.1354	42.677	41.2974	10.1811	15.6338	10.1463	22.4061
ENSG00000138587	MNS1	22.226	-1.17374	0.365238	-3.21364	0.00131065	0.00789399	26.0476	31.3566	30.9408	34.7767	12.9578	16.6109	7.37914	17.7381
ENSG00000138650	PCDH10	177.869	-1.94253	0.141983	-13.6814	1.31e-42	2.84e-40	289.779	307.686	281.668	249.958	72.1935	69.3749	67.3347	84.9563
ENSG00000138759	FRAS1	30.4961	-2.50421	0.359646	-6.96299	3.33e-12	1.06e-10	68.3748	52.9142	39.4762	46.7312	11.1067	6.83978	11.9911	6.5351
ENSG00000138792	ENPEP	5.39262	-2.4496	0.892007	-2.74617	0.0060295	0.0284738	11.9385	3.91957	5.33462	15.2148	0.925558	4.88556	0.922393	0
ENSG00000138795	LEF1	8.44444	-1.91888	0.64967	-2.95362	0.00314069	0.0165501	8.68252	15.6783	18.1377	10.8677	3.70223	4.88556	0	5.60152
ENSG00000138798	EGF	15.4295	-1.3446	0.468413	-2.87055	0.00409754	0.0206671	28.2182	20.5777	26.6731	13.0413	12.0323	12.7024	6.45675	3.73434
ENSG00000138821	SLC39A8	70.1482	-1.43978	0.241142	-5.97065	2.36e-09	4.98e-08	111.787	80.3512	97.0902	120.632	29.6179	58.6267	33.2062	29.8747
ENSG00000139117	CPNE8	9.58276	-2.68501	0.623211	-4.30835	1.64e-05	0.000169772	15.1944	16.6582	13.87	20.6487	3.70223	1.95422	2.76718	1.86717
ENSG00000139174	PRICKLE1	111.499	-1.06027	0.178434	-5.94209	2.81e-09	5.88e-08	166.053	169.521	124.83	142.367	87.928	74.2605	71.9467	55.0816
ENSG00000139220	PPFIA2	13.4169	-2.5111	0.55187	-4.55016	5.36e-06	6.13e-05	15.1944	25.4772	27.74	22.8222	0.925558	5.86267	1.84479	7.46869
ENSG00000139364	TMEM132B	421.37	-1.03704	0.0959312	-10.8102	3.08e-27	3.33e-25	495.989	582.056	627.352	560.775	264.71	285.317	290.554	264.205
ENSG00000139567	ACVRL1	15.6536	1.3626	0.454622	2.99721	0.00272464	0.0147112	9.76783	3.91957	8.5354	13.0413	31.469	19.5422	21.215	17.7381
ENSG00000139880	CDH24	341.493	1.05762	0.104031	10.1664	2.8e-24	2.52e-22	246.366	212.637	188.846	239.09	446.119	475.853	485.179	437.852
ENSG00000140181	HERC2P2	1181.52	1.59039	0.181343	8.77006	1.79e-18	1.02e-16	537.231	597.734	775.654	445.577	1871.48	1812.54	1872.46	1539.48
ENSG00000140285	FGF7	28.9435	2.29853	0.3944	5.82791	5.61e-09	1.12e-07	20.621	7.83914	3.20077	7.60741	41.6501	42.0158	50.7316	57.8823
ENSG00000140379	BCL2A1	107.703	1.1036	0.174857	6.31145	2.76e-10	6.75e-09	65.1189	69.5724	64.0155	74.9873	153.643	124.093	133.747	176.448
ENSG00000140451	PIF1	55.1709	1.2248	0.244884	5.00155	5.69e-07	7.96e-06	33.6448	22.5375	40.5431	35.8635	65.7146	75.2376	95.0065	72.8197
ENSG00000140538	NTRK3	20.104	-1.00783	0.368375	-2.73588	0.0062213	0.0292073	21.7063	25.4772	29.8739	30.4296	15.7345	9.77111	13.8359	14.0038
ENSG00000141255	SPATA22	5.27842	5.76744	1.20583	4.78296	1.73e-06	2.18e-05	0	0	0	0	14.8089	10.7482	11.0687	5.60152
ENSG00000141338	ABCA8	10.9312	-2.50031	0.598544	-4.17733	2.95e-05	0.000288448	14.1091	10.7788	26.6731	22.8222	2.77667	1.95422	5.53436	2.80076
ENSG00000141401	IMPA2	122.748	1.13367	0.165885	6.83409	8.25e-12	2.47e-10	83.5692	61.7332	80.0194	82.5947	145.313	166.109	196.47	166.178
ENSG00000141448	GATA6	68.6289	-1.84638	0.228267	-8.08866	6.03e-16	2.82e-14	132.408	98.9691	97.0902	101.07	35.1712	33.2218	20.2926	30.8083
ENSG00000141469	SLC14A1	83.6348	-1.59772	0.201573	-7.92625	2.26e-15	9.99e-14	146.517	120.527	107.759	128.239	52.7568	39.0845	40.5853	33.6091
ENSG00000141655	TNFRSF11A	17.413	-1.33332	0.451478	-2.95324	0.00314457	0.0165651	20.621	15.6783	36.2754	27.1693	14.8089	11.7253	3.68957	9.33586
ENSG00000142661	MYOM3	16.1852	-1.79076	0.468502	-3.82231	0.000132208	0.00107765	18.4504	18.618	34.1416	29.3429	7.40446	2.93133	6.45675	12.1366
ENSG00000143355	LHX9	3.64333	4.46174	1.29168	3.45422	0.000551892	0.00378059	0	0.979893	0	0	10.1811	7.81689	8.30154	1.86717
ENSG00000143842	SOX13	52.1311	1.0813	0.243361	4.44317	8.86e-06	9.66e-05	23.8769	30.3767	37.3424	42.3841	73.1191	59.6038	73.7914	76.554
ENSG00000143847	PPFIA4	60.6532	-1.14171	0.263398	-4.33453	1.46e-05	0.000152941	73.8014	110.728	90.6886	58.6857	48.129	21.4965	37.8181	43.8785
ENSG00000143995	MEIS1	178.741	1.15404	0.146475	7.87874	3.31e-15	1.42e-13	122.641	107.788	128.031	84.7683	212.878	272.614	241.667	259.537
ENSG00000144063	MALL	152.13	-2.17918	0.624351	-3.49031	0.000482466	0.00336403	296.291	51.9343	351.018	297.776	75.8958	28.3362	74.7138	41.0778
ENSG00000144395	CCDC150	31.7986	1.40086	0.328263	4.26751	1.98e-05	0.000200032	14.1091	27.437	13.87	14.128	35.1712	42.0158	52.5764	55.0816
ENSG00000144681	STAC	251.584	-1.29402	0.125497	-10.3112	6.27e-25	6.05e-23	324.509	369.419	353.152	382.544	129.578	135.818	134.669	182.983
ENSG00000144868	TMEM108	33.474	-1.90701	0.335734	-5.68011	1.35e-08	2.55e-07	59.6923	54.874	53.3462	43.4709	22.2134	14.6567	5.53436	14.0038
ENSG00000145040	UCN2	12.7145	2.21358	0.581176	3.80879	0.000139647	0.0011331	2.17063	1.95979	5.33462	8.69418	22.2134	17.588	10.1463	33.6091
ENSG00000145242	EPHA5	74.0546	-2.10868	0.230304	-9.15607	5.38e-20	3.61e-18	123.726	145.024	101.358	110.851	21.2878	21.4965	32.2838	36.4098
ENSG00000145362	ANK2	18.0393	-2.29628	0.449654	-5.10676	3.28e-07	4.84e-06	17.365	30.3767	35.2085	36.9503	7.40446	5.86267	4.61197	6.5351
ENSG00000145741	BTF3	6497.34	-1.59355	0.0467686	-34.0732	1.84e-254	1.48e-250	10050	10055.7	9144.61	9790.73	3200.58	3354.42	3093.71	3289.02
ENSG00000145777	TSLP	48.5278	2.01597	0.299896	6.72223	1.79e-11	5.11e-10	18.4504	16.6582	29.8739	11.9545	69.4169	106.505	77.481	57.8823
ENSG00000145794	MEGF10	8.45192	-1.93056	0.611915	-3.15494	0.0016053	0.00934858	15.1944	14.6984	11.7362	11.9545	2.77667	2.93133	6.45675	1.86717
ENSG00000145908	ZNF300	19.8473	-7.11375	1.07048	-6.64536	3.02e-11	8.35e-10	34.7301	39.1957	48.0116	35.8635	0	0.977111	0	0
ENSG00000145945	FAM50B	35.6922	-2.01689	0.367369	-5.4901	4.02e-08	6.95e-07	56.4364	42.1354	61.8816	68.4667	2.77667	17.588	12.9135	23.3396
ENSG00000146122	DAAM2	148.691	-1.0023	0.148291	-6.75903	1.39e-11	4.05e-10	217.063	190.099	197.381	189.098	123.099	90.8714	87.6273	94.2922
ENSG00000146411	SLC2A12	20.9585	-1.20865	0.400627	-3.01689	0.00255382	0.0139014	34.7301	16.6582	24.5393	41.2974	14.8089	7.81689	15.6807	12.1366
ENSG00000146904	EPHA1	11.0627	1.42156	0.522507	2.72066	0.00651523	0.0303205	5.42657	7.83914	7.46847	3.26032	20.3623	10.7482	17.5255	15.871
ENSG00000146938	NLGN4X	19.7145	-1.71212	0.420996	-4.06683	4.77e-05	0.000437711	29.3035	24.4973	23.4723	43.4709	6.47891	15.6338	6.45675	8.40227
ENSG00000147255	IGSF1	43.6588	-1.17724	0.271691	-4.333	1.47e-05	0.00015391	75.972	61.7332	51.2124	53.2519	24.0645	29.3133	35.0509	18.6717
ENSG00000147804	SLC39A4	67.199	-2.30902	0.243961	-9.46471	2.94e-21	2.24e-19	122.641	82.311	108.826	133.673	18.5112	21.4965	23.0598	27.074
ENSG00000147852	VLDLR	47.1077	-1.61436	0.289257	-5.58106	2.39e-08	4.34e-07	53.1804	77.4115	103.492	49.9915	21.2878	19.5422	26.7494	25.2068
ENSG00000147889	CDKN2A	468.339	1.29069	0.102605	12.5792	2.75e-36	4.78e-34	281.097	256.732	232.59	317.338	743.223	628.283	612.469	674.983
ENSG00000148288	GBGT1	19.6666	1.22778	0.426036	2.88186	0.00395329	0.0200724	7.5972	14.6984	16.0039	8.69418	45.3523	18.5651	21.215	25.2068
ENSG00000148680	HTR7	233.014	-1.03561	0.116401	-8.89697	5.74e-19	3.42e-17	325.594	286.129	327.546	314.077	163.824	138.75	144.816	163.378
ENSG00000148942	SLC5A12	13.3582	-2.95193	0.596157	-4.9516	7.36e-07	1e-05	14.1091	12.7386	35.2085	32.6032	1.85112	2.93133	3.68957	3.73434
ENSG00000149256	TENM4	197.034	-1.29732	0.130229	-9.96184	2.24e-23	1.88e-21	284.352	254.772	295.538	285.821	107.365	123.116	128.213	97.0929
ENSG00000149294	NCAM1	9.11983	-1.74617	0.64113	-2.72358	0.0064579	0.0300711	14.1091	20.5777	9.60232	11.9545	10.1811	0.977111	3.68957	1.86717
ENSG00000149451	ADAM33	35.9424	1.26392	0.320283	3.94627	7.94e-05	0.000684322	17.365	18.618	11.7362	36.9503	56.459	49.8327	42.4301	54.148
ENSG00000149575	SCN2B	10.429	-2.53531	0.603181	-4.20322	2.63e-05	0.000260037	16.2797	12.7386	14.9369	27.1693	2.77667	4.88556	1.84479	2.80076
ENSG00000149968	MMP3	73.0834	1.60554	0.23493	6.83411	8.25e-12	2.47e-10	36.9007	44.0952	45.8778	17.3884	96.258	107.482	115.299	121.366
ENSG00000149972	CNTN5	5.905	-2.41622	0.841787	-2.87035	0.00410019	0.020674	9.76783	10.7788	14.9369	4.34709	5.55335	0	0.922393	0.933586
ENSG00000150627	WDR17	5.68595	-3.12831	0.881073	-3.55056	0.000384406	0.00276582	13.0238	12.7386	6.40155	8.69418	1.85112	0	1.84479	0.933586
ENSG00000150782	IL18	12.0262	1.32406	0.497434	2.66178	0.00777285	0.0350264	4.34126	5.87936	6.40155	10.8677	12.9578	19.5422	15.6807	20.5389
ENSG00000150995	ITPR1	223.759	-1.34761	0.158987	-8.47617	2.33e-17	1.22e-15	308.229	267.511	362.754	346.68	119.397	145.59	155.884	84.0227
ENSG00000151079	KCNA6	7.62055	-2.00238	0.676262	-2.96096	0.00306683	0.0162196	11.9385	8.81903	8.5354	19.5619	5.55335	0.977111	1.84479	3.73434
ENSG00000151090	THRB	7.26097	-2.97264	0.747436	-3.97712	6.98e-05	0.000609896	13.0238	13.7185	10.6692	14.128	0.925558	0.977111	1.84479	2.80076
ENSG00000151632	AKR1C2	24.7485	-1.3967	0.337197	-4.14209	3.44e-05	0.000328932	35.8154	33.3163	32.0077	42.3841	15.7345	13.6796	12.9135	12.1366
ENSG00000151690	MFSD6	14.4304	-1.43675	0.452387	-3.17594	0.00149353	0.00881631	19.5357	21.5576	19.2046	23.909	5.55335	12.7024	7.37914	5.60152
ENSG00000151692	RNF144A	57.6273	-1.40062	0.231465	-6.05112	1.44e-09	3.16e-08	73.8014	73.4919	99.224	88.0286	36.0968	25.4049	31.3614	33.6091
ENSG00000151789	ZNF385D	17.6173	-1.83407	0.463757	-3.9548	7.66e-05	0.000662843	22.7916	33.3163	18.1377	35.8635	8.33002	5.86267	13.8359	2.80076
ENSG00000151883	PARP8	105.806	-1.39063	0.173214	-8.02838	9.88e-16	4.49e-14	143.262	162.662	158.972	147.801	70.3424	58.6267	59.0332	45.7457
ENSG00000151892	GFRA1	75.2004	-1.28735	0.19971	-6.44612	1.15e-10	2.92e-09	111.787	101.909	116.295	96.7228	34.2456	47.8785	48.8868	43.8785
ENSG00000152056	AP1S3	55.2618	-1.18722	0.231908	-5.11934	3.07e-07	4.57e-06	70.5455	88.1903	82.1532	66.2931	31.469	27.3591	38.7405	37.3434
ENSG00000152217	SETBP1	67.585	-1.0122	0.216217	-4.68142	2.85e-06	3.46e-05	82.4839	96.0295	98.1571	84.7683	61.0868	42.9929	37.8181	37.3434
ENSG00000152270	PDE3B	14.6138	-1.66141	0.473658	-3.50761	0.000452148	0.00317615	23.8769	29.3968	17.0708	18.4751	3.70223	5.86267	11.9911	6.5351
ENSG00000152377	SPOCK1	436.194	-1.40518	0.0907765	-15.4796	4.77e-54	1.73e-51	630.568	658.488	660.427	583.597	252.677	232.553	249.046	222.193
ENSG00000152527	PLEKHH2	16.9865	-1.1472	0.403553	-2.84275	0.00447263	0.0222506	23.8769	24.4973	22.4054	22.8222	13.8834	11.7253	10.1463	6.5351
ENSG00000152779	SLC16A12	10.7429	-1.74987	0.540669	-3.2365	0.00121006	0.00736984	19.5357	17.6381	13.87	15.2148	1.85112	3.90845	6.45675	7.46869
ENSG00000152804	HHEX	100.796	1.38753	0.171913	8.07116	6.96e-16	3.23e-14	56.4364	60.7533	48.0116	57.5989	138.834	151.452	142.971	150.307
ENSG00000152936	IFLTD1	18.5143	2.42963	0.466703	5.20595	1.93e-07	2.98e-06	5.42657	5.87936	2.13385	9.78095	21.2878	31.2676	39.6629	32.6755
ENSG00000153246	PLA2R1	719.285	-1.02671	0.0892973	-11.4977	1.35e-30	1.76e-28	986.551	997.531	971.969	903.108	460.928	540.343	504.549	389.305
ENSG00000153253	SCN3A	3.44277	-5.3145	1.29904	-4.09111	4.29e-05	0.00040098	9.76783	5.87936	3.20077	8.69418	0	0	0	0
ENSG00000153294	GPR115	52.8031	-2.31528	0.273716	-8.4587	2.7e-17	1.41e-15	84.6546	76.4316	99.224	91.2889	16.66	26.382	18.4479	9.33586
ENSG00000153404	PLEKHG4B	218.752	-1.71933	0.136531	-12.5929	2.31e-36	4.06e-34	328.85	341.003	305.141	367.329	127.727	105.528	88.5497	85.8899
ENSG00000153823	PID1	32.9125	-1.29554	0.299907	-4.3198	1.56e-05	0.000162061	48.8392	41.1555	37.3424	59.7725	17.5856	21.4965	19.3703	17.7381
ENSG00000154529	CNTNAP3B	22.7564	-1.80846	0.39801	-4.54376	5.53e-06	6.3e-05	30.3888	30.3767	34.1416	46.7312	3.70223	9.77111	11.0687	15.871
ENSG00000154553	PDLIM3	64.2973	-1.54404	0.217094	-7.11229	1.14e-12	3.78e-11	98.7636	84.2708	103.492	96.7228	33.3201	26.382	37.8181	33.6091
ENSG00000154654	NCAM2	74.4878	-1.33679	0.203898	-6.55617	5.52e-11	1.48e-09	102.02	100.929	107.759	116.285	40.7246	37.1302	35.9733	55.0816
ENSG00000154928	EPHB1	14.944	-1.30159	0.490705	-2.65249	0.00799002	0.0358055	15.1944	35.2761	11.7362	22.8222	12.0323	3.90845	7.37914	11.203
ENSG00000155511	GRIA1	69.9477	-2.31671	0.250217	-9.25882	2.07e-20	1.46e-18	125.897	129.346	106.692	104.33	22.2134	13.6796	37.8181	19.6053
ENSG00000155897	ADCY8	3.74413	-3.26826	1.16478	-2.80591	0.00501742	0.0244368	2.17063	9.79893	3.20077	11.9545	1.85112	0.977111	0	0
ENSG00000155966	AFF2	7.67914	-3.05874	0.737611	-4.14682	3.37e-05	0.000323368	17.365	12.7386	13.87	10.8677	0.925558	1.95422	1.84479	1.86717
ENSG00000156103	MMP16	1721.44	-1.07148	0.0832624	-12.8688	6.75e-38	1.26e-35	2331.26	2528.12	2336.57	2134.42	924.632	1248.75	1224.02	1043.75
ENSG00000156509	FBXO43	9.62826	1.72026	0.566504	3.03662	0.00239249	0.0131586	6.51189	3.91957	3.20077	4.34709	12.9578	11.7253	14.7583	19.6053
ENSG00000158055	GRHL3	3.18908	-4.42703	1.33796	-3.30879	0.000937	0.00594077	9.76783	1.95979	9.60232	3.26032	0	0	0.922393	0
ENSG00000158089	GALNT14	37.3816	-1.10249	0.28567	-3.85932	0.000113702	0.000947066	44.4979	54.874	46.9447	57.5989	18.5112	27.3591	17.5255	31.7419
ENSG00000158258	CLSTN2	417.055	-1.59975	0.102507	-15.6063	6.6e-55	2.52e-52	603.435	628.111	639.088	637.936	247.124	217.896	179.867	182.983
ENSG00000158966	CACHD1	22.2675	-1.08801	0.383	-2.84077	0.00450052	0.0223615	21.7063	38.2158	38.4093	22.8222	13.8834	7.81689	15.6807	19.6053
ENSG00000159176	CSRP1	2140.12	-7.28719	0.144774	-50.3349	0	0	4198	4241.95	4030.84	4541.62	28.6923	19.5422	27.6718	32.6755
ENSG00000159239	C2orf81	16.4604	-1.31948	0.428554	-3.07892	0.00207755	0.0116905	27.1329	21.5576	18.1377	27.1693	9.25558	10.7482	4.61197	13.0702
ENSG00000159251	ACTC1	81.0019	1.4129	0.195244	7.2366	4.6e-13	1.59e-11	45.5832	44.0952	37.3424	49.9915	129.578	107.482	108.842	125.101
ENSG00000159263	SIM2	33.5601	2.19699	0.33849	6.49058	8.55e-11	2.22e-09	13.0238	18.618	11.7362	4.34709	49.9801	56.6725	59.9556	54.148
ENSG00000159388	BTG2	126.243	-1.47198	0.155796	-9.44812	3.45e-21	2.62e-19	192.101	170.501	198.448	181.491	73.1191	63.5122	71.0243	59.7495
ENSG00000159674	SPON2	188.395	1.32878	0.141234	9.40835	5.04e-21	3.74e-19	108.531	99.949	94.9563	126.066	312.839	265.774	265.649	233.396
ENSG00000159733	ZFYVE28	9.24742	-3.60631	0.750991	-4.80206	1.57e-06	2e-05	16.2797	16.6582	20.2716	15.2148	2.77667	0	1.84479	0.933586
ENSG00000160013	PTGIR	16.8264	1.22954	0.437156	2.81258	0.00491452	0.0240307	11.9385	6.85925	11.7362	9.78095	27.7667	32.2447	21.215	13.0702
ENSG00000160145	KALRN	27.6373	-1.03708	0.336893	-3.07835	0.00208148	0.0117085	40.1566	24.4973	34.1416	49.9915	12.9578	17.588	20.2926	21.4725
ENSG00000160447	PKN3	84.16	1.35094	0.197636	6.83547	8.17e-12	2.46e-10	51.0098	43.1153	56.547	39.1238	121.248	99.6654	134.669	127.901
ENSG00000160781	PAQR6	57.8487	1.03696	0.219077	4.73333	2.21e-06	2.73e-05	33.6448	38.2158	36.2754	43.4709	78.6724	84.0316	73.7914	74.6869
ENSG00000161381	PLXDC1	109.502	1.36872	0.203813	6.71554	1.87e-11	5.33e-10	59.6923	73.4919	41.6101	69.5534	211.027	136.796	151.272	132.569
ENSG00000161888	SPC24	130.688	1.06947	0.159602	6.70088	2.07e-11	5.83e-10	74.8867	73.4919	101.358	88.0286	178.633	152.429	194.625	182.049
ENSG00000162174	ASRGL1	25.9415	1.14799	0.338783	3.38856	0.000702609	0.00463647	14.1091	11.7587	17.0708	21.7355	27.7667	38.1073	41.5077	35.4763
ENSG00000162241	SLC25A45	10.9013	-1.45437	0.538346	-2.70155	0.00690178	0.0318417	11.9385	17.6381	21.3385	13.0413	8.33002	1.95422	8.30154	4.66793
ENSG00000162373	BEND5	17.5775	-1.93531	0.446722	-4.33224	1.48e-05	0.00015424	41.242	19.5979	20.2716	30.4296	10.1811	6.83978	6.45675	5.60152
ENSG00000162407	PPAP2B	935.382	-1.31109	0.069466	-18.8738	1.87e-79	1.5e-76	1404.4	1264.06	1310.18	1355.21	580.325	547.182	509.161	512.539
ENSG00000162433	AK4	280.076	-2.63855	0.149692	-17.6265	1.54e-69	9.14e-67	438.467	481.127	575.073	435.796	92.5558	78.1689	50.7316	88.6907
ENSG00000162490	DRAXIN	6.27135	-2.51907	0.772825	-3.25956	0.00111585	0.00689983	11.9385	14.6984	9.60232	6.52064	2.77667	0	2.76718	1.86717
ENSG00000162496	DHRS3	85.2322	-1.60144	0.201406	-7.95132	1.85e-15	8.23e-14	149.773	105.828	119.496	138.02	47.2035	38.1073	48.8868	34.5427
ENSG00000162576	MXRA8	868.354	1.0067	0.0728841	13.8124	2.15e-43	4.84e-41	576.302	529.142	577.206	627.068	1247.65	1100.23	1147.46	1141.78
ENSG00000162595	DIRAS3	250.778	-1.28831	0.117031	-11.0083	3.49e-28	4.01e-26	353.813	345.902	336.081	387.978	157.345	128.002	135.592	161.51
ENSG00000162687	KCNT2	14.903	-1.52123	0.512135	-2.97037	0.00297445	0.0158094	20.621	21.5576	21.3385	24.9958	18.5112	2.93133	5.53436	3.73434
ENSG00000162951	LRRTM1	3.70968	-5.42197	1.26834	-4.27485	1.91e-05	0.000194162	8.68252	5.87936	5.33462	9.78095	0	0	0	0
ENSG00000162998	FRZB	132.183	1.36454	0.154361	8.83996	9.58e-19	5.64e-17	80.3133	74.4718	67.2163	73.9005	212.878	170.994	188.168	189.518
ENSG00000163032	VSNL1	22.4923	-2.01004	0.386073	-5.20637	1.93e-07	2.98e-06	28.2182	36.256	45.8778	33.69	6.47891	12.7024	7.37914	9.33586
ENSG00000163053	SLC16A14	18.8271	-1.22739	0.393873	-3.11621	0.00183194	0.0105004	30.3888	24.4973	20.2716	30.4296	14.8089	9.77111	7.37914	13.0702
ENSG00000163071	SPATA18	200.673	-1.52545	0.126104	-12.0968	1.1e-33	1.61e-31	283.267	296.907	312.609	298.862	112.918	97.7111	110.687	92.425
ENSG00000163395	IGFN1	10.0411	3.08483	0.688792	4.47861	7.51e-06	8.34e-05	1.08531	0.979893	3.20077	3.26032	19.4367	26.382	12.9135	13.0702
ENSG00000163485	ADORA1	49.3226	1.50414	0.249835	6.02053	1.74e-09	3.78e-08	29.3035	31.3566	21.3385	20.6487	78.6724	71.3291	74.7138	67.2182
ENSG00000163590	PPM1L	9.29473	-2.09306	0.619155	-3.38051	0.000723504	0.0047528	15.1944	13.7185	10.6692	20.6487	1.85112	4.88556	6.45675	0.933586
ENSG00000163623	NKX6-1	35.7076	3.11359	0.366146	8.50369	1.84e-17	9.7e-16	13.0238	4.89946	6.40155	5.43386	59.2357	73.2834	64.5675	58.8159
ENSG00000164035	EMCN	16.5651	-1.94262	0.475864	-4.0823	4.46e-05	0.000414313	31.4741	28.4169	25.6062	19.5619	9.25558	10.7482	0.922393	6.5351
ENSG00000164056	SPRY1	143.117	-1.10665	0.146787	-7.53911	4.73e-14	1.78e-12	173.65	197.938	196.314	214.094	98.1091	83.0545	99.6185	82.1556
ENSG00000164066	INTU	77.0487	-1.00073	0.207756	-4.81685	1.46e-06	1.87e-05	123.726	109.748	94.9563	82.5947	44.4268	46.9013	65.4899	48.5465
ENSG00000164070	HSPA4L	31.622	-2.52206	0.339778	-7.42265	1.15e-13	4.2e-12	43.4126	55.8539	60.8147	55.4254	10.1811	7.81689	11.0687	8.40227
ENSG00000164093	PITX2	43.1292	-1.07645	0.268571	-4.00806	6.12e-05	0.000545689	56.4364	66.6327	61.8816	48.9048	28.6923	36.1531	28.5942	17.7381
ENSG00000164116	GUCY1A3	27.0729	-3.39839	0.43018	-7.89992	2.79e-15	1.23e-13	52.0951	62.7131	37.3424	45.6444	6.47891	4.88556	3.68957	3.73434
ENSG00000164125	FAM198B	91.8977	-1.07319	0.180619	-5.94173	2.82e-09	5.89e-08	120.47	135.225	112.027	130.413	59.2357	68.3978	61.8003	47.6129
ENSG00000164161	HHIP	235.776	-1.418	0.141569	-10.0163	1.29e-23	1.1e-21	396.14	367.46	338.215	270.606	116.62	124.093	115.299	157.776
ENSG00000164283	ESM1	439.599	1.33115	0.103336	12.8818	5.7e-38	1.09e-35	245.281	228.315	288.07	239.09	578.474	568.679	672.425	696.455
ENSG00000164532	TBX20	4.58946	5.56465	1.21399	4.58379	4.57e-06	5.3e-05	0	0	0	0	8.33002	10.7482	8.30154	9.33586
ENSG00000164647	STEAP1	88.3682	1.34273	0.19473	6.89532	5.37e-12	1.67e-10	61.8629	36.256	54.4132	47.818	131.429	131.91	110.687	132.569
ENSG00000164690	SHH	8.03713	-2.2384	0.705233	-3.17399	0.00150359	0.00885938	21.7063	8.81903	12.8031	9.78095	2.77667	1.95422	6.45675	0
ENSG00000164694	FNDC1	3.97505	-3.36636	1.22079	-2.75752	0.00582418	0.0277086	20.621	1.95979	4.2677	2.17355	0	0	1.84479	0.933586
ENSG00000164761	TNFRSF11B	829.803	2.38805	0.102182	23.3706	8.5e-121	1.51e-117	316.912	213.617	225.121	310.817	1358.72	1491.07	1321.79	1400.38
ENSG00000165061	ZMAT4	17.2446	-1.47355	0.442539	-3.32977	0.000869167	0.00557919	34.7301	21.5576	21.3385	23.909	5.55335	5.86267	16.6031	8.40227
ENSG00000165175	MID1IP1	644.886	1.09186	0.092873	11.7565	6.54e-32	9.18e-30	391.799	362.56	412.9	481.44	889.461	775.826	895.644	949.457
ENSG00000165300	SLITRK5	38.9914	-2.90585	0.376972	-7.70841	1.27e-14	5.12e-13	58.607	54.874	71.484	90.2021	16.66	12.7024	5.53436	1.86717
ENSG00000165323	FAT3	108.997	-1.29863	0.177303	-7.32435	2.4e-13	8.58e-12	149.773	154.823	174.976	140.194	74.0446	74.2605	54.4212	49.48
ENSG00000165379	LRFN5	20.2521	-4.174	0.592704	-7.04231	1.89e-12	6.16e-11	39.0713	43.1153	32.0077	39.1238	0.925558	6.83978	0	0.933586
ENSG00000165548	TMEM63C	8.55551	-1.82234	0.614503	-2.96555	0.00302145	0.0160273	15.1944	17.6381	11.7362	8.69418	1.85112	6.83978	3.68957	2.80076
ENSG00000165633	VSTM4	27.8267	-1.70267	0.353573	-4.8156	1.47e-06	1.88e-05	47.7539	45.0751	33.0747	44.5577	16.66	4.88556	16.6031	14.0038
ENSG00000166033	HTRA1	6082.15	-1.04797	0.054283	-19.3057	4.81e-83	4.05e-80	8130.09	7722.53	8220.66	8723.52	4314.03	3800.96	3739.38	4006.02
ENSG00000166106	ADAMTS15	321.463	-1.99608	0.119357	-16.7236	8.83e-63	4.42e-60	466.685	487.986	536.663	565.122	149.94	127.024	135.592	102.694
ENSG00000166265	CYYR1	20.5789	-1.80065	0.404989	-4.44617	8.74e-06	9.55e-05	31.4741	40.1756	20.2716	35.8635	8.33002	13.6796	8.30154	6.5351
ENSG00000166426	CRABP1	15.572	1.62413	0.468382	3.46754	0.000525254	0.00362136	5.42657	8.81903	3.20077	13.0413	23.139	25.4049	16.6031	28.9412
ENSG00000166448	TMEM130	37.6668	-1.66076	0.288019	-5.76616	8.11e-09	1.59e-07	48.8392	52.9142	57.6139	69.5534	21.2878	20.5193	16.6031	14.0038
ENSG00000166510	CCDC68	55.2202	-1.04361	0.230477	-4.52805	5.95e-06	6.74e-05	70.5455	89.1702	77.8855	59.7725	37.9479	31.2676	36.8957	38.277
ENSG00000167244	IGF2	98.7497	1.58158	0.200252	7.89792	2.84e-15	1.24e-13	42.3273	47.0348	65.0824	43.4709	149.94	115.299	146.661	180.182
ENSG00000167383	ZNF229	15.669	-7.50255	1.08502	-6.91468	4.69e-12	1.47e-10	24.9622	29.3968	39.4762	31.5164	0	0	0	0
ENSG00000167554	ZNF610	21.5531	-1.0132	0.365241	-2.77406	0.00553618	0.0265378	29.3035	33.3163	30.9408	21.7355	11.1067	11.7253	20.2926	14.0038
ENSG00000167785	ZNF558	40.5983	8.71061	1.04426	8.34138	7.34e-17	3.67e-15	0	0	0	0	77.7469	79.146	89.4721	78.4212
ENSG00000167874	TMEM88	16.1947	1.39238	0.426661	3.26343	0.00110071	0.00682713	7.5972	9.79893	8.5354	9.78095	22.2134	20.5193	19.3703	31.7419
ENSG00000167972	ABCA3	13.1266	-1.72203	0.481787	-3.57425	0.000351232	0.00255006	18.4504	13.7185	22.4054	26.0825	6.47891	4.88556	6.45675	6.5351
ENSG00000168010	ATG16L2	198.315	1.16086	0.130162	8.91853	4.73e-19	2.85e-17	117.214	124.446	140.834	107.59	274.891	288.248	289.631	243.666
ENSG00000168398	BDKRB2	203.87	1.16535	0.12619	9.23483	2.59e-20	1.8e-18	119.385	128.366	137.633	117.371	298.03	293.133	288.709	248.334
ENSG00000168491	CCDC110	10.1162	-2.50129	0.649205	-3.85285	0.000116753	0.000969949	14.1091	10.7788	30.9408	13.0413	3.70223	0	3.68957	4.66793
ENSG00000168621	GDNF	13.5167	1.50146	0.51009	2.94352	0.00324506	0.0170106	11.9385	10.7788	3.20077	2.17355	16.66	23.4507	17.5255	22.4061
ENSG00000168702	LRP1B	6.96799	-2.31176	0.756307	-3.05665	0.00223827	0.0124461	16.2797	9.79893	14.9369	5.43386	4.62779	0.977111	3.68957	0
ENSG00000168918	INPP5D	7.67887	-1.87697	0.680411	-2.75858	0.00580535	0.0276436	11.9385	14.6984	5.33462	16.3016	0.925558	3.90845	6.45675	1.86717
ENSG00000168970	JMJD7-PLA2G4B	9.1925	1.62574	0.644518	2.52241	0.0116555	0.0490833	6.51189	2.93968	5.33462	3.26032	15.7345	17.588	19.3703	2.80076
ENSG00000169122	FAM110B	67.767	-1.23636	0.214181	-5.77249	7.81e-09	1.54e-07	112.873	79.3713	86.4209	102.157	36.0968	36.1531	46.1197	42.9449
ENSG00000169246	NPIPB3	26.536	1.01501	0.370407	2.74025	0.00613925	0.0288899	13.0238	20.5777	16.0039	20.6487	59.2357	22.4736	29.5166	30.8083
ENSG00000169432	SCN9A	206.087	1.58739	0.158108	10.0399	1.02e-23	8.71e-22	87.9105	129.346	116.295	77.1609	261.007	368.371	315.458	293.146
ENSG00000169436	COL22A1	34.1998	-4.67422	0.51246	-9.12114	7.43e-20	4.88e-18	66.2042	72.512	77.8855	46.7312	2.77667	1.95422	5.53436	0
ENSG00000169627	BOLA2B	125.695	2.82909	0.888952	3.1825	0.0014601	0.00863812	30.3888	21.5576	37.3424	34.7767	37.0223	589.198	43.3525	211.924
ENSG00000170153	RNF150	29.9233	-2.68209	0.735807	-3.6451	0.000267293	0.00200991	40.1566	45.0751	53.3462	68.4667	11.1067	15.6338	0	5.60152
ENSG00000170379	FAM115C	25.6303	-1.01389	0.365651	-2.77283	0.00555714	0.02662	34.7301	30.3767	46.9447	24.9958	12.9578	22.4736	9.22393	23.3396
ENSG00000170498	KISS1	130.014	2.53408	0.202232	12.5305	5.08e-36	8.56e-34	49.9245	29.3968	37.3424	36.9503	245.273	174.903	192.78	273.541
ENSG00000170549	IRX1	14.1953	2.5211	0.531298	4.74518	2.08e-06	2.59e-05	5.42657	3.91957	5.33462	2.17355	31.469	22.4736	14.7583	28.0076
ENSG00000170571	EMB	184.326	-1.91402	0.156393	-12.2386	1.93e-34	3.01e-32	329.936	309.646	256.062	269.52	68.4913	81.1002	59.9556	99.8937
ENSG00000170577	SIX2	8.79057	3.61483	0.823563	4.38925	1.14e-05	0.000121472	4.34126	0	1.06692	0	15.7345	19.5422	19.3703	10.2694
ENSG00000170624	SGCD	8.54576	-2.82756	0.725579	-3.89697	9.74e-05	0.000825466	10.8531	27.437	8.5354	13.0413	0	2.93133	2.76718	2.80076
ENSG00000170684	ZNF296	7.35633	1.86781	0.65834	2.83715	0.00455187	0.0225816	3.25594	2.93968	3.20077	3.26032	9.25558	15.6338	13.8359	7.46869
ENSG00000170775	GPR37	7.79354	-2.01049	0.716482	-2.80606	0.00501521	0.0244368	17.365	9.79893	7.46847	15.2148	1.85112	8.794	0.922393	0.933586
ENSG00000170893	TRH	658.32	-1.88305	0.0854247	-22.0434	1.11e-107	1.61e-104	1078.8	1082.78	916.489	1065.04	301.732	283.362	257.348	281.009
ENSG00000170989	S1PR1	33.751	1.05056	0.317392	3.30998	0.00093301	0.00592016	24.9622	15.6783	22.4054	24.9958	47.2035	61.558	45.1973	28.0076
ENSG00000171303	KCNK3	91.904	-1.5927	0.188547	-8.44723	2.98e-17	1.55e-15	155.2	119.547	147.236	130.413	51.8312	39.0845	41.5077	50.4136
ENSG00000171564	FGB	48.9507	1.03625	0.26317	3.93756	8.23e-05	0.000705068	19.5357	32.3365	40.5431	35.8635	73.1191	75.2376	65.4899	49.48
ENSG00000172164	SNTB1	38.9318	-1.29796	0.269588	-4.81458	1.48e-06	1.89e-05	57.5217	62.7131	55.4801	45.6444	21.2878	21.4965	24.9046	22.4061
ENSG00000172197	MBOAT1	27.4719	1.2706	0.364866	3.48237	0.000497005	0.00345037	24.9622	13.7185	11.7362	14.128	46.2779	29.3133	53.4988	26.1404
ENSG00000172201	ID4	265.736	-1.17104	0.123067	-9.51545	1.81e-21	1.4e-19	341.874	397.836	371.29	360.809	138.834	164.155	148.505	202.588
ENSG00000172264	MACROD2	4.80811	-3.2017	0.978522	-3.27198	0.00106798	0.00665266	11.9385	9.79893	6.40155	6.52064	1.85112	1.95422	0	0
ENSG00000172296	SPTLC3	292.627	-1.20376	0.110256	-10.9178	9.47e-28	1.05e-25	375.519	387.058	452.376	417.321	190.665	188.583	158.652	170.846
ENSG00000172465	TCEAL1	346.925	-1.41521	0.11082	-12.7703	2.4e-37	4.37e-35	576.302	429.193	502.522	510.783	191.591	203.239	191.858	169.913
ENSG00000172548	NIPAL4	22.8009	1.30616	0.391269	3.33826	0.000843063	0.00542904	5.42657	13.7185	16.0039	17.3884	37.0223	19.5422	36.8957	36.4098
ENSG00000172995	ARPP21	17.123	-3.76089	0.582312	-6.45855	1.06e-10	2.7e-09	26.0476	31.3566	27.74	42.3841	3.70223	3.90845	1.84479	0
ENSG00000173295	FAM86B3P	20.9445	1.04615	0.395396	2.64583	0.00814898	0.0364302	14.1091	13.7185	21.3385	5.43386	21.2878	33.2218	30.439	28.0076
ENSG00000173376	NDNF	3.19268	-4.44072	1.32663	-3.34737	0.000815808	0.00527901	4.34126	12.7386	4.2677	3.26032	0	0	0	0.933586
ENSG00000173391	OLR1	6.14101	-2.9515	0.827458	-3.56695	0.000361155	0.00261617	13.0238	6.85925	12.8031	10.8677	1.85112	0	0.922393	2.80076
ENSG00000174292	TNK1	5.76169	2.16544	0.828141	2.61482	0.00892737	0.0393281	0	2.93968	0	5.43386	6.47891	11.7253	7.37914	12.1366
ENSG00000174343	CHRNA9	10.7687	1.36644	0.529173	2.58222	0.00981658	0.0426006	6.51189	8.81903	3.20077	5.43386	15.7345	18.5651	10.1463	17.7381
ENSG00000174482	LINGO2	3.94849	-3.3378	1.10753	-3.01374	0.00258045	0.0140273	6.51189	3.91957	10.6692	7.60741	0.925558	1.95422	0	0
ENSG00000174600	CMKLR1	5.36907	2.83635	0.876472	3.2361	0.00121176	0.0073727	1.08531	0.979893	2.13385	1.08677	10.1811	10.7482	5.53436	11.203
ENSG00000174721	FGFBP3	16.1952	-1.29587	0.426903	-3.03551	0.00240126	0.0131921	17.365	28.4169	26.6731	19.5619	10.1811	9.77111	11.9911	5.60152
ENSG00000175161	CADM2	23.2079	-2.60271	0.411787	-6.32052	2.61e-10	6.4e-09	47.7539	36.256	29.8739	45.6444	6.47891	3.90845	10.1463	5.60152
ENSG00000175229	GAL3ST3	15.9429	-1.35967	0.469258	-2.89749	0.00376158	0.0192516	28.2182	9.79893	25.6062	28.2561	12.0323	7.81689	4.61197	11.203
ENSG00000175426	PCSK1	41.321	-1.16041	0.33382	-3.47617	0.000508629	0.00351734	84.6546	41.1555	39.4762	63.0328	15.7345	42.0158	25.827	18.6717
ENSG00000175697	GPR156	10.4259	-1.68619	0.562052	-3.00006	0.00269929	0.0145941	9.76783	9.79893	25.6062	18.4751	4.62779	5.86267	5.53436	3.73434
ENSG00000175928	LRRN1	122.629	-1.62459	0.159537	-10.1832	2.36e-24	2.14e-22	173.65	199.898	182.444	184.751	68.4913	58.6267	59.9556	53.2144
ENSG00000176046	NUPR1	10.3694	-2.538	0.602297	-4.21386	2.51e-05	0.000249159	21.7063	14.6984	19.2046	15.2148	5.55335	1.95422	3.68957	0.933586
ENSG00000176049	JAKMIP2	27.4875	-3.06154	0.421414	-7.26491	3.73e-13	1.3e-11	44.4979	55.8539	42.677	53.2519	0	8.794	9.22393	5.60152
ENSG00000176165	FOXG1	3.79269	3.7354	1.27811	2.9226	0.00347122	0.0179957	2.17063	0	0	0	7.40446	5.86267	2.76718	12.1366
ENSG00000176399	DMRTA1	14.8216	-1.94517	0.493068	-3.94502	7.98e-05	0.00068714	31.4741	31.3566	16.0039	15.2148	7.40446	7.81689	2.76718	6.5351
ENSG00000176490	DIRAS1	31.1935	-1.15663	0.347554	-3.32791	0.000875011	0.00560995	60.7776	38.2158	35.2085	38.037	26.8412	24.4278	8.30154	17.7381
ENSG00000176723	ZNF843	4.14739	-3.42833	1.12527	-3.04666	0.00231397	0.0127916	9.76783	8.81903	10.6692	1.08677	0.925558	0.977111	0	0.933586
ENSG00000177602	GSG2	40.7742	1.07762	0.26554	4.05821	4.95e-05	0.000451864	27.1329	32.3365	23.4723	21.7355	49.9801	51.7869	56.266	63.4838
ENSG00000177875	C12orf68	32.9094	-1.53237	0.305214	-5.02065	5.15e-07	7.3e-06	40.1566	62.7131	46.9447	45.6444	15.7345	20.5193	14.7583	16.8045
ENSG00000178235	SLITRK1	6.37478	-3.65374	0.908242	-4.02287	5.75e-05	0.000515922	10.8531	12.7386	13.87	9.78095	0	0.977111	1.84479	0.933586
ENSG00000178662	CSRNP3	20.1071	-1.72172	0.430808	-3.99649	6.43e-05	0.000568293	42.3273	27.437	29.8739	23.909	12.0323	5.86267	15.6807	3.73434
ENSG00000178726	THBD	151.831	-1.52095	0.150464	-10.1085	5.07e-24	4.41e-22	194.271	205.777	245.393	255.392	78.6724	82.0774	80.2482	72.8197
ENSG00000179008	C14orf39	11.7073	-1.72544	0.576394	-2.99351	0.00275786	0.0148369	7.5972	25.4772	23.4723	15.2148	3.70223	10.7482	1.84479	5.60152
ENSG00000179046	TRIML2	146.347	1.05555	0.15701	6.7228	1.78e-11	5.11e-10	102.02	102.889	104.559	70.6402	225.836	181.743	204.771	178.315
ENSG00000179133	C10orf67	9.52604	1.59067	0.560797	2.83645	0.00456175	0.0226166	6.51189	3.91957	4.2677	4.34709	11.1067	11.7253	17.5255	16.8045
ENSG00000179163	FUCA1	118.974	-1.12175	0.167562	-6.69455	2.16e-11	6.07e-10	160.627	159.722	157.905	173.884	95.3325	78.1689	67.3347	58.8159
ENSG00000179292	TMEM151A	10.1001	-2.62945	0.61098	-4.30365	1.68e-05	0.000172741	15.1944	16.6582	14.9369	22.8222	2.77667	0.977111	2.76718	4.66793
ENSG00000179348	GATA2	470.243	1.13419	0.0878826	12.9058	4.18e-38	8.15e-36	277.841	295.928	325.412	278.214	650.667	605.809	650.287	677.783
ENSG00000179361	ARID3B	50.3238	1.14487	0.233044	4.91265	8.99e-07	1.21e-05	32.5594	30.3767	30.9408	31.5164	65.7146	72.3062	71.0243	68.1518
ENSG00000179399	GPC5	6.36498	-4.70522	1.17549	-4.00277	6.26e-05	0.000555877	7.5972	17.6381	9.60232	14.128	0	1.95422	0	0
ENSG00000179546	HTR1D	4.28714	2.81791	1.00563	2.80214	0.00507642	0.0246641	2.17063	0	0	2.17355	8.33002	4.88556	5.53436	11.203
ENSG00000179674	ARL14	4.90434	-4.31897	1.2406	-3.48137	0.000498857	0.00346173	2.17063	14.6984	7.46847	13.0413	0	0	0.922393	0.933586
ENSG00000179750	APOBEC3B	43.2681	1.13377	0.295183	3.84092	0.000122575	0.0010089	29.3035	14.6984	24.5393	40.2106	57.3846	58.6267	75.6362	45.7457
ENSG00000180543	TSPYL5	8.20729	-6.56802	1.149	-5.71631	1.09e-08	2.1e-07	10.8531	12.7386	17.0708	24.9958	0	0	0	0
ENSG00000180875	GREM2	134.82	-1.23378	0.157885	-7.81439	5.52e-15	2.32e-13	170.394	215.576	169.641	201.053	84.2258	73.2834	71.0243	93.3586
ENSG00000180921	FAM83H	18.0698	-1.71927	0.415642	-4.13642	3.53e-05	0.000335951	22.7916	35.2761	22.4054	30.4296	9.25558	5.86267	11.0687	7.46869
ENSG00000181072	CHRM2	6.81502	-2.45048	0.717523	-3.41519	0.000637374	0.00428008	8.68252	13.7185	11.7362	11.9545	1.85112	1.95422	3.68957	0.933586
ENSG00000181634	TNFSF15	310.861	-1.31988	0.120137	-10.9864	4.44e-28	5.01e-26	397.225	438.012	516.392	423.841	147.164	189.56	203.849	170.846
ENSG00000181804	SLC9A9	17.3585	-1.37975	0.405762	-3.40039	0.000672892	0.00447356	24.9622	22.5375	22.4054	30.4296	6.47891	9.77111	10.1463	12.1366
ENSG00000182175	RGMA	27.0117	-1.59539	0.358579	-4.4492	8.62e-06	9.42e-05	40.1566	25.4772	57.6139	39.1238	13.8834	16.6109	9.22393	14.0038
ENSG00000182220	ATP6AP2	4168.12	-1.13846	0.05505	-20.6804	5.2e-95	5.2e-92	6014.81	5908.75	5663.24	5341.49	2473.09	2795.52	2670.33	2477.74
ENSG00000182240	BACE2	235.326	-1.41309	0.128794	-10.9717	5.23e-28	5.85e-26	344.045	336.103	342.483	345.594	110.141	154.384	105.153	144.706
ENSG00000182472	CAPN12	2.58115	4.73531	1.34601	3.51804	0.000434749	0.0030796	0	0	0	0	4.62779	4.88556	5.53436	5.60152
ENSG00000182584	ACTL10	5.61238	5.85689	1.20007	4.88047	1.06e-06	1.4e-05	0	0	0	0	8.33002	6.83978	11.9911	17.7381
ENSG00000182621	PLCB1	39.0997	-1.17697	0.274307	-4.29069	1.78e-05	0.000181853	47.7539	53.8941	60.8147	54.3386	16.66	28.3362	28.5942	22.4061
ENSG00000182636	NDN	445.201	-2.01334	0.0958521	-21.0046	5.95e-98	6.35e-95	668.554	733.939	696.702	755.307	198.995	174.903	160.496	172.713
ENSG00000182836	PLCXD3	101.859	1.84278	0.188795	9.76075	1.66e-22	1.33e-20	40.1566	49.9745	46.9447	40.2106	140.685	193.468	152.195	151.241
ENSG00000182916	TCEAL7	237.248	-1.15245	0.117764	-9.78611	1.29e-22	1.04e-20	321.253	324.344	343.55	319.511	140.685	174.903	137.437	136.304
ENSG00000183049	CAMK1D	232.824	-1.46828	0.131559	-11.1606	6.36e-29	7.59e-27	333.192	307.686	374.491	353.201	124.95	111.391	153.117	104.562
ENSG00000183098	GPC6	282.195	-1.99585	0.135889	-14.6874	7.77e-49	2.39e-46	424.358	527.182	404.365	448.837	133.28	121.162	116.222	82.1556
ENSG00000183421	RIPK4	11.1615	-5.54021	1.10333	-5.02136	5.13e-07	7.28e-06	24.9622	22.5375	14.9369	24.9958	0.925558	0	0	0.933586
ENSG00000183578	TNFAIP8L3	27.454	-1.25742	0.333675	-3.7684	0.0001643	0.00130925	32.5594	49.9745	33.0747	39.1238	10.1811	17.588	17.5255	19.6053
ENSG00000183671	GPR1	11.6973	-1.98362	0.563118	-3.52256	0.000427399	0.00303425	17.365	19.5979	21.3385	16.3016	0	7.81689	3.68957	7.46869
ENSG00000183775	KCTD16	10.8871	-1.51649	0.528049	-2.87187	0.00408048	0.0206006	18.4504	11.7587	22.4054	11.9545	4.62779	4.88556	4.61197	8.40227
ENSG00000183778	B3GALT5	26.1426	-1.82671	0.363954	-5.01907	5.19e-07	7.35e-06	46.6685	41.1555	39.4762	35.8635	6.47891	11.7253	19.3703	8.40227
ENSG00000183780	SLC35F3	221.217	3.53061	0.161646	21.8416	9.34e-106	1.25e-102	40.1566	40.1756	28.807	31.5164	438.714	400.616	390.172	399.575
ENSG00000183801	OLFML1	43.8752	-1.83173	0.263851	-6.9423	3.86e-12	1.22e-10	70.5455	63.693	76.8186	63.0328	19.4367	17.588	21.215	18.6717
ENSG00000184058	TBX1	22.0708	3.45958	0.493558	7.00947	2.39e-12	7.68e-11	1.08531	4.89946	3.20077	5.43386	35.1712	46.9013	34.1285	45.7457
ENSG00000184160	ADRA2C	12.7183	-2.31769	0.542113	-4.2753	1.91e-05	0.0001939	22.7916	17.6381	16.0039	28.2561	0.925558	6.83978	3.68957	5.60152
ENSG00000184254	ALDH1A3	51.1736	-2.13598	0.270622	-7.89286	2.95e-15	1.29e-13	81.3986	71.5322	93.8894	86.9418	18.5112	9.77111	22.1374	25.2068
ENSG00000184374	COLEC10	48.6595	1.16227	0.265321	4.38062	1.18e-05	0.000125883	29.3035	26.4571	32.0077	32.6032	85.1513	59.6038	78.4034	45.7457
ENSG00000184497	TMEM255B	39.8371	1.0491	0.30236	3.46971	0.000521018	0.00359525	23.8769	28.4169	35.2085	16.3016	64.7891	33.2218	61.8003	55.0816
ENSG00000184809	C21orf88	23.5973	-1.59057	0.388522	-4.09391	4.24e-05	0.000396867	46.6685	31.3566	22.4054	41.2974	5.55335	13.6796	15.6807	12.1366
ENSG00000184845	DRD1	6.16917	-2.71377	0.817178	-3.3209	0.000897264	0.00572055	4.34126	12.7386	16.0039	9.78095	2.77667	0	1.84479	1.86717
ENSG00000184905	TCEAL2	4.8275	-2.28473	0.858788	-2.66042	0.00780437	0.0351153	11.9385	2.93968	9.60232	7.60741	2.77667	0.977111	1.84479	0.933586
ENSG00000184922	FMNL1	26.2161	1.46098	0.359194	4.06738	4.75e-05	0.00043718	23.8769	12.7386	11.7362	7.60741	36.0968	34.1989	45.1973	38.277
ENSG00000184986	TMEM121	41.7872	1.86471	0.293943	6.34378	2.24e-10	5.55e-09	18.4504	10.7788	19.2046	23.909	77.7469	62.5351	51.654	70.0189
ENSG00000185008	ROBO2	7.15867	-4.27259	1.00146	-4.26636	1.99e-05	0.000200933	9.76783	17.6381	7.46847	19.5619	0	0.977111	0.922393	0.933586
ENSG00000185010	F8	16.582	-1.65941	0.472631	-3.511	0.000446423	0.00314852	33.6448	18.618	17.0708	31.5164	8.33002	6.83978	13.8359	2.80076
ENSG00000185112	FAM43A	446.56	-1.09608	0.10737	-10.2085	1.82e-24	1.67e-22	555.681	553.639	611.348	714.01	322.094	241.347	290.554	283.81
ENSG00000185215	TNFAIP2	122.282	2.26537	0.186805	12.1269	7.61e-34	1.14e-31	57.5217	42.1354	39.4762	29.3429	191.591	192.491	232.443	193.252
ENSG00000185274	WBSCR17	3.35141	-3.08841	1.1468	-2.69308	0.00707951	0.0325024	5.42657	8.81903	3.20077	6.52064	0	0.977111	0	1.86717
ENSG00000185275	CD24P4	61.0623	-1.0785	0.22056	-4.88982	1.01e-06	1.35e-05	78.1427	85.2506	81.0863	86.9418	37.9479	45.9242	45.1973	28.0076
ENSG00000185483	ROR1	81.1746	-2.20427	0.209527	-10.5203	6.97e-26	7.15e-24	144.347	116.607	129.098	143.454	28.6923	36.1531	24.9046	26.1404
ENSG00000186185	KIF18B	160.39	1.1928	0.136221	8.75638	2.02e-18	1.14e-16	92.2518	97.9893	101.358	98.8963	232.315	216.919	236.133	207.256
ENSG00000186297	GABRA5	14.883	-4.94143	0.810011	-6.10045	1.06e-09	2.37e-08	29.3035	34.2962	24.5393	27.1693	0	0.977111	1.84479	0.933586
ENSG00000186310	NAP1L3	189.253	-2.17562	0.139066	-15.6445	3.62e-55	1.45e-52	317.997	309.646	290.204	321.685	55.5335	72.3062	70.1019	76.554
ENSG00000186472	PCLO	8.06348	-5.06089	1.14347	-4.42591	9.6e-06	0.000104021	8.68252	21.5576	12.8031	19.5619	0.925558	0.977111	0	0
ENSG00000187068	C3orf70	12.026	-1.63669	0.502427	-3.25758	0.00112367	0.00694016	19.5357	15.6783	20.2716	17.3884	9.25558	2.93133	4.61197	6.5351
ENSG00000187134	AKR1C1	124.235	-1.24448	0.162857	-7.64156	2.15e-14	8.32e-13	163.883	158.743	216.586	159.756	73.1191	74.2605	74.7138	72.8197
ENSG00000187372	PCDHB13	33.3158	-1.32765	0.322654	-4.11479	3.88e-05	0.000366016	44.4979	58.7936	41.6101	45.6444	29.6179	16.6109	10.1463	19.6053
ENSG00000187601	MAGEH1	412.964	9.61324	0.728129	13.2027	8.47e-40	1.72e-37	2.17063	0	2.13385	0	881.131	883.309	679.804	855.165
ENSG00000187867	PALM3	46.7986	1.04025	0.243835	4.26622	1.99e-05	0.000200933	33.6448	25.4772	30.9408	32.6032	69.4169	63.5122	58.1108	60.6831
ENSG00000187951	ARHGAP11B	121.793	1.19355	0.184778	6.45936	1.05e-10	2.69e-09	56.4364	61.7332	104.559	73.9005	148.089	164.155	194.625	170.846
ENSG00000187955	COL14A1	9.5261	-1.70509	0.578302	-2.94845	0.00319373	0.0167744	14.1091	10.7788	12.8031	20.6487	7.40446	4.88556	1.84479	3.73434
ENSG00000188060	RAB42	15.7502	1.27543	0.422902	3.01591	0.00256209	0.0139417	9.76783	9.79893	6.40155	10.8677	22.2134	20.5193	20.2926	26.1404
ENSG00000188092	GPR89B	33.5846	-1.09212	0.433985	-2.51649	0.011853	0.0497391	22.7916	90.1501	53.3462	16.3016	15.7345	33.2218	17.5255	19.6053
ENSG00000188599	NPIPP1	17.8746	1.37643	0.433471	3.17537	0.00149647	0.00882722	11.9385	13.7185	8.5354	5.43386	14.8089	27.3591	34.1285	27.074
ENSG00000188738	FSIP2	13.6202	-1.26485	0.502016	-2.51954	0.0117508	0.0493881	10.8531	16.6582	32.0077	17.3884	3.70223	10.7482	11.0687	6.5351
ENSG00000189056	RELN	113.25	-1.45331	0.177247	-8.19936	2.42e-16	1.17e-14	141.091	169.521	189.913	163.016	67.5657	66.4436	64.5675	43.8785
ENSG00000189060	H1F0	1042.34	-1.4743	0.0681979	-21.6179	1.22e-103	1.5e-100	1548.74	1435.54	1627.06	1520.39	559.963	591.152	537.755	518.14
ENSG00000189129	PLAC9	83.6918	-1.81134	0.217624	-8.32327	8.56e-17	4.25e-15	102.02	131.306	133.366	154.322	49.9801	40.0616	27.6718	30.8083
ENSG00000196104	SPOCK3	78.0162	-3.04157	0.236245	-12.8746	6.25e-38	1.18e-35	149.773	145.024	124.83	136.933	20.3623	16.6109	17.5255	13.0702
ENSG00000196139	AKR1C3	31.1344	-2.25016	0.378828	-5.93978	2.85e-09	5.95e-08	46.6685	42.1354	78.9524	38.037	12.0323	13.6796	13.8359	3.73434
ENSG00000196468	FGF16	18.1449	1.34525	0.440378	3.05476	0.0022524	0.0125073	6.51189	9.79893	18.1377	6.52064	22.2134	22.4736	20.2926	39.2106
ENSG00000196507	TCEAL3	1071.49	-1.09646	0.0657748	-16.6699	2.17e-62	1.05e-59	1355.56	1501.2	1561.98	1421.5	706.201	680.07	683.493	661.912
ENSG00000196557	CACNA1H	37.0543	-2.44312	0.311505	-7.84294	4.4e-15	1.87e-13	59.6923	65.6528	57.6139	67.3799	9.25558	13.6796	14.7583	8.40227
ENSG00000196696	PDXDC2P	14.2223	1.65871	0.454688	3.64802	0.000264267	0.00199183	5.42657	6.85925	7.46847	7.60741	21.2878	21.4965	20.2926	23.3396
ENSG00000196867	ZFP28	67.239	2.0774	0.224519	9.25266	2.19e-20	1.54e-18	28.2182	29.3968	20.2716	24.9958	101.811	112.368	110.687	110.163
ENSG00000196963	PCDHB16	90.3581	-1.63388	0.203361	-8.03436	9.41e-16	4.29e-14	163.883	136.205	106.692	140.194	49.9801	31.2676	47.9644	46.6793
ENSG00000197044	ZNF441	33.8686	-1.13887	0.285703	-3.98619	6.71e-05	0.000590594	41.242	48.0147	42.677	54.3386	20.3623	24.4278	21.215	18.6717
ENSG00000197106	SLC6A17	19.9565	-1.17866	0.431273	-2.73297	0.00627651	0.0294233	24.9622	23.5174	42.677	19.5619	3.70223	13.6796	15.6807	15.871
ENSG00000197381	ADARB1	361.695	1.75604	0.10563	16.6244	4.64e-62	2.18e-59	151.944	181.28	180.31	146.714	509.982	555.976	584.797	582.558
ENSG00000197506	SLC28A3	3.41455	-3.12454	1.18423	-2.63846	0.00832826	0.037025	4.34126	1.95979	12.8031	5.43386	0	0	1.84479	0.933586
ENSG00000197565	COL4A6	558.795	1.1129	0.0800872	13.8962	6.68e-44	1.57e-41	359.239	359.621	351.018	343.42	787.65	760.193	801.56	707.658
ENSG00000197614	MFAP5	74.022	-1.47332	0.200251	-7.35735	1.88e-13	6.78e-12	97.6783	101.909	113.094	122.805	38.8734	36.1531	40.5853	41.0778
ENSG00000197632	SERPINB2	438.264	-1.54733	0.110655	-13.9834	1.97e-44	4.85e-42	625.141	729.04	616.683	641.196	225.836	212.033	181.711	274.474
ENSG00000197852	FAM212B	58.8011	-1.19719	0.222005	-5.39264	6.94e-08	1.15e-06	73.8014	78.3914	98.1571	77.1609	33.3201	39.0845	37.8181	32.6755
ENSG00000197971	MBP	104.408	1.30288	0.201528	6.46499	1.01e-10	2.59e-09	58.607	78.3914	49.0785	54.3386	121.248	162.2	188.168	123.233
ENSG00000198001	IRAK4	158.658	-1.07596	0.170384	-6.3149	2.7e-10	6.61e-09	275.67	236.154	181.377	167.363	95.3325	123.116	93.1617	97.0929
ENSG00000198286	CARD11	12.0068	1.92509	0.512513	3.75618	0.000172527	0.001368	5.42657	4.89946	3.20077	6.52064	21.2878	17.588	17.5255	19.6053
ENSG00000198478	SH3BGRL2	27.9191	-1.22635	0.329989	-3.71634	0.000202132	0.0015739	47.7539	34.2962	30.9408	43.4709	18.5112	21.4965	15.6807	11.203
ENSG00000198513	ATL1	58.7076	-2.12761	0.245146	-8.67896	3.99e-18	2.19e-16	103.105	72.512	106.692	99.9831	20.3623	22.4736	23.0598	21.4725
ENSG00000198598	MMP17	19.1642	1.25839	0.406923	3.09246	0.00198503	0.0112371	14.1091	13.7185	4.2677	13.0413	20.3623	30.2905	29.5166	28.0076
ENSG00000198624	CCDC69	21.6253	1.36064	0.389293	3.49516	0.000473777	0.0033092	18.4504	10.7788	11.7362	7.60741	39.799	23.4507	35.9733	25.2068
ENSG00000198729	PPP1R14C	8.96657	-2.90688	0.743063	-3.91202	9.15e-05	0.000778572	9.76783	11.7587	32.0077	9.78095	1.85112	1.95422	4.61197	0
ENSG00000198730	CTR9	636.362	-1.00845	0.0759652	-13.2751	3.23e-40	6.63e-38	872.593	785.874	853.54	888.98	439.64	429.929	407.698	412.645
ENSG00000198732	SMOC1	265.118	4.18612	0.170907	24.4936	1.73e-132	3.96e-129	26.0476	33.3163	20.2716	30.4296	486.844	515.915	474.11	534.011
ENSG00000198768	APCDD1L	1192.18	1.40301	0.0764893	18.3426	3.78e-75	2.75e-72	616.459	566.378	696.702	739.005	1762.26	1677.7	1663.07	1815.82
ENSG00000198846	TOX	167.593	1.37007	0.152804	8.96619	3.07e-19	1.88e-17	81.3986	91.13	84.2871	117.371	280.444	223.759	212.15	250.201
ENSG00000198885	ITPRIPL1	53.5211	1.23948	0.244184	5.076	3.85e-07	5.63e-06	24.9622	33.3163	25.6062	43.4709	64.7891	81.1002	81.1706	73.7533
ENSG00000198948	MFAP3L	40.9581	-1.19215	0.264655	-4.50456	6.65e-06	7.45e-05	64.0336	51.9343	59.7478	52.1651	23.139	30.2905	26.7494	19.6053
ENSG00000199753	SNORD104	25.3945	1.14392	0.403584	2.8344	0.00459121	0.0227157	15.1944	27.437	12.8031	7.60741	34.2456	23.4507	55.3436	27.074
ENSG00000202515	VTRNA1-3	13.0102	1.41948	0.490703	2.89274	0.00381898	0.0195018	4.34126	8.81903	4.2677	10.8677	17.5856	13.6796	23.9822	20.5389
ENSG00000203727	SAMD5	14.3384	-1.26037	0.465767	-2.706	0.0068099	0.0315086	14.1091	20.5777	26.6731	19.5619	8.33002	6.83978	4.61197	14.0038
ENSG00000203867	RBM20	4.81846	2.33869	0.907839	2.5761	0.00999209	0.0432614	0	0.979893	1.06692	4.34709	3.70223	11.7253	6.45675	10.2694
ENSG00000204103	MAFB	15.0845	-1.91031	0.508931	-3.75358	0.000174326	0.00137885	27.1329	18.618	20.2716	29.3429	5.55335	3.90845	1.84479	14.0038
ENSG00000204388	HSPA1B	6.70027	-3.73129	1.01284	-3.68397	0.000229631	0.00175957	5.42657	29.3968	12.8031	2.17355	0.925558	1.95422	0.922393	0
ENSG00000204941	PSG5	8.63633	4.98598	1.11796	4.45989	8.2e-06	9.01e-05	1.08531	0	0	1.08677	16.66	21.4965	14.7583	14.0038
ENSG00000205363	C15orf59	23.2296	-1.38006	0.382389	-3.60905	0.00030732	0.00226514	37.986	27.437	33.0747	35.8635	21.2878	8.794	6.45675	14.9374
ENSG00000205403	CFI	150.461	-1.76861	0.164188	-10.7718	4.68e-27	5.02e-25	236.599	238.114	264.597	191.272	74.9702	68.3978	79.3258	50.4136
ENSG00000205560	CPT1B	4.38626	2.52698	0.94484	2.67451	0.00748395	0.0339407	0	2.93968	1.06692	1.08677	12.0323	6.83978	6.45675	4.66793
ENSG00000205664	RP11-706O15.1	109.306	1.30457	0.182003	7.16783	7.62e-13	2.58e-11	74.8867	54.874	72.5509	49.9915	155.494	129.956	180.789	155.909
ENSG00000206052	DOK6	47.0937	-6.63508	0.756295	-8.77313	1.74e-18	9.97e-17	82.4839	107.788	108.826	73.9005	1.85112	0.977111	0.922393	0
ENSG00000206190	ATP10A	54.8571	-1.76636	0.242954	-7.27034	3.59e-13	1.25e-11	91.1664	84.2708	84.2871	79.3344	30.5434	30.2905	20.2926	18.6717
ENSG00000206432	TMEM200C	11.6791	-1.98606	0.547105	-3.63013	0.000283282	0.00210541	11.9385	20.5777	19.2046	22.8222	0.925558	6.83978	6.45675	4.66793
ENSG00000211772	TRBC2	823.372	1.00321	0.0716837	13.9949	1.67e-44	4.19e-42	517.695	540.901	561.203	572.729	1065.32	1082.64	1053.37	1193.12
ENSG00000213085	CCDC19	9.95803	1.49985	0.591371	2.53622	0.0112055	0.047516	2.17063	8.81903	4.2677	5.43386	7.40446	10.7482	21.215	19.6053
ENSG00000213347	MXD3	90.9179	1.20167	0.187385	6.41285	1.43e-10	3.6e-09	53.1804	48.0147	71.484	47.818	128.653	138.75	117.144	122.3
ENSG00000213420	GPC2	45.9304	1.03856	0.245197	4.23561	2.28e-05	0.000227775	29.3035	25.4772	33.0747	32.6032	64.7891	62.5351	63.6451	56.0152
ENSG00000213626	LBH	33.1823	-1.49607	0.305732	-4.89341	9.91e-07	1.32e-05	39.0713	48.0147	44.8108	64.1196	18.5112	15.6338	14.7583	20.5389
ENSG00000213988	ZNF90	23.7252	1.45419	0.364058	3.9944	6.49e-05	0.000572845	10.8531	8.81903	16.0039	15.2148	25.9156	33.2218	42.4301	37.3434
ENSG00000214357	NEURL1B	21.6223	1.07465	0.398964	2.69361	0.00706825	0.03246	21.7063	16.6582	5.33462	11.9545	24.0645	29.3133	38.7405	25.2068
ENSG00000214826	DDX12P	119.607	1.73604	0.174313	9.95936	2.3e-23	1.91e-21	53.1804	55.8539	66.1493	45.6444	176.782	184.674	213.995	160.577
ENSG00000214900	C14orf182	11.6687	1.41096	0.516514	2.7317	0.00630086	0.0295029	8.68252	2.93968	5.33462	8.69418	19.4367	17.588	11.0687	19.6053
ENSG00000214940	NPIPA8	13.1632	1.44011	0.482931	2.98203	0.00286348	0.0153214	8.68252	7.83914	8.5354	3.26032	15.7345	17.588	17.5255	26.1404
ENSG00000216285	RP11-490H24.5	378.533	-1.04096	0.308831	-3.37065	0.000749921	0.00490621	492.733	527.182	547.332	470.573	246.198	285.317	340.363	118.565
ENSG00000217330	SSXP10	134.789	1.6258	0.170295	9.54691	1.34e-21	1.04e-19	75.972	71.5322	69.3501	46.7312	185.112	234.507	213.995	181.116
ENSG00000220785	MTMR9LP	36.5096	1.36399	0.305263	4.46824	7.89e-06	8.7e-05	21.7063	26.4571	19.2046	14.128	38.8734	58.6267	67.3347	45.7457
ENSG00000221923	ZNF880	25.3502	-3.29743	0.438341	-7.52252	5.37e-14	2.02e-12	41.242	56.8338	48.0116	38.037	2.77667	2.93133	8.30154	4.66793
ENSG00000223414	LINC00473	57.6815	1.13984	0.234568	4.85929	1.18e-06	1.54e-05	45.5832	40.1756	26.6731	31.5164	66.6402	79.146	82.093	89.6242
ENSG00000223749	MIR503HG	115.658	1.57178	0.176092	8.92591	4.42e-19	2.69e-17	58.607	53.8941	69.3501	51.0783	139.759	193.468	180.789	178.315
ENSG00000223947	AC016738.4	3.9022	2.71116	1.02182	2.65327	0.0079717	0.0357376	1.08531	2.93968	0	0	7.40446	5.86267	6.45675	7.46869
ENSG00000224420	ADM5	6.8594	1.75707	0.692214	2.53833	0.0111384	0.0472858	1.08531	4.89946	4.2677	2.17355	12.0323	13.6796	5.53436	11.203
ENSG00000224546	EIF4BP3	37.0242	-1.04557	0.309718	-3.37587	0.000735837	0.00482392	52.0951	33.3163	45.8778	68.4667	32.3945	17.588	18.4479	28.0076
ENSG00000224713	AC025165.8	12.171	1.52424	0.576152	2.64555	0.00815578	0.0364302	9.76783	8.81903	3.20077	3.26032	6.47891	19.5422	31.3614	14.9374
ENSG00000224956	RP11-206L10.1	13.7584	1.75971	0.504888	3.48535	0.000491499	0.00341808	8.68252	8.81903	5.33462	2.17355	21.2878	12.7024	23.0598	28.0076
ENSG00000225031	EIF4BP7	61.5572	-1.20374	0.217709	-5.52913	3.22e-08	5.72e-07	94.4224	82.311	87.4878	79.3344	41.6501	30.2905	43.3525	33.6091
ENSG00000225101	OR52K3P	8.13879	-3.68501	0.82182	-4.48396	7.33e-06	8.15e-05	20.621	11.7587	10.6692	17.3884	1.85112	0.977111	1.84479	0
ENSG00000225697	SLC26A6	487.769	1.08215	0.103967	10.4085	2.27e-25	2.27e-23	312.571	331.204	344.617	262.999	643.263	655.642	767.431	584.425
ENSG00000225968	ELFN1	13.9759	-1.49964	0.458048	-3.27398	0.00106045	0.0066186	27.1329	16.6582	17.0708	21.7355	6.47891	8.794	5.53436	8.40227
ENSG00000226752	PSMD5-AS1	28.1155	-1.71148	0.354987	-4.82127	1.43e-06	1.84e-05	47.7539	45.0751	53.3462	26.0825	13.8834	15.6338	15.6807	7.46869
ENSG00000226981	ABHD17AP6	8.39638	-1.67354	0.618694	-2.70496	0.00683119	0.0315979	10.8531	6.85925	12.8031	20.6487	5.55335	4.88556	2.76718	2.80076
ENSG00000227619	RP11-492E3.2	26.9489	1.2947	0.328109	3.94594	7.95e-05	0.000684894	18.4504	10.7788	14.9369	18.4751	37.0223	35.176	38.7405	42.0114
ENSG00000228519	RP11-298C3.2	8.90935	1.57289	0.615438	2.55572	0.0105969	0.0453961	8.68252	3.91957	3.20077	2.17355	21.2878	8.794	10.1463	13.0702
ENSG00000228589	SPCS2P4	131.355	-1.39075	0.484315	-2.87159	0.00408413	0.0206125	231.172	55.8539	237.924	235.83	47.2035	85.0087	71.0243	86.8235
ENSG00000229939	RP11-111F16.2	8.06034	-2.38995	0.712507	-3.35428	0.000795719	0.00517201	7.5972	19.5979	13.87	13.0413	0	3.90845	5.53436	0.933586
ENSG00000230124	RP5-1180C10.2	24.858	1.09806	0.346524	3.16878	0.00153081	0.00899659	14.1091	13.7185	18.1377	17.3884	31.469	41.0387	39.6629	23.3396
ENSG00000231240	KLF2P1	17.3928	1.21397	0.452132	2.68499	0.00725327	0.0330819	4.34126	12.7386	17.0708	7.60741	18.5112	37.1302	22.1374	19.6053
ENSG00000231290	APCDD1L-AS1	209.336	2.0182	0.132883	15.1879	4.26e-52	1.39e-49	65.1189	83.2909	89.6217	93.4624	339.68	341.012	335.751	326.755
ENSG00000231663	RP5-827C21.4	6.27792	1.90571	0.755648	2.52196	0.0116704	0.0491273	6.51189	1.95979	2.13385	0	9.25558	12.7024	6.45675	11.203
ENSG00000231924	PSG1	4.96499	4.91645	1.20604	4.07654	4.57e-05	0.000422752	0	0	0	1.08677	7.40446	12.7024	11.9911	6.5351
ENSG00000233381	AK4P3	3.64887	-2.75655	1.03631	-2.65997	0.00781484	0.0351426	3.25594	3.91957	11.7362	6.52064	0.925558	0.977111	0.922393	0.933586
ENSG00000233429	HOTAIRM1	31.8471	1.02887	0.327779	3.13891	0.00169577	0.00981829	29.3035	28.4169	10.6692	15.2148	45.3523	46.9013	35.9733	42.9449
ENSG00000233554	RP11-326F20.5	8.57131	-1.61579	0.588548	-2.74538	0.00604401	0.0285255	17.365	11.7587	10.6692	11.9545	6.47891	2.93133	4.61197	2.80076
ENSG00000233608	TWIST2	160.719	1.2375	0.145172	8.52432	1.54e-17	8.23e-16	82.4839	98.9691	100.291	101.07	258.231	213.01	199.237	232.463
ENSG00000234745	HLA-B	37.7919	3.3133	1.06626	3.10739	0.00188746	0.0107916	7.5972	4.89946	2.13385	13.0413	37.9479	14.6567	11.0687	210.99
ENSG00000235999	RP11-403I13.8	5.18119	-3.32752	0.959838	-3.46675	0.000526786	0.00363036	5.42657	10.7788	13.87	7.60741	0	0.977111	0.922393	1.86717
ENSG00000236200	KDM4A-AS1	6.25321	2.28218	0.760475	3.00099	0.002691	0.014564	3.25594	0	2.13385	3.26032	9.25558	10.7482	8.30154	13.0702
ENSG00000236943	RP11-640M9.1	3.68513	-2.76039	1.04576	-2.6396	0.00830046	0.0369425	8.68252	2.93968	4.2677	9.78095	0	1.95422	0.922393	0.933586
ENSG00000237819	AC002454.1	9.44468	-1.91124	0.599618	-3.18743	0.00143542	0.00852679	13.0238	18.618	8.5354	19.5619	4.62779	0.977111	4.61197	5.60152
ENSG00000239521	GATS	23.4148	1.06149	0.365862	2.90136	0.00371552	0.0190586	14.1091	19.5979	20.2716	6.52064	32.3945	33.2218	34.1285	27.074
ENSG00000240086	RP11-657O9.1	5.4437	-2.2516	0.809523	-2.78139	0.00541265	0.0260448	10.8531	7.83914	6.40155	10.8677	0	2.93133	0.922393	3.73434
ENSG00000240476	LINC00973	49.2177	-1.55154	0.280642	-5.52853	3.23e-08	5.73e-07	51.0098	69.5724	97.0902	76.0741	28.6923	14.6567	24.9046	31.7419
ENSG00000240602	RP11-64D22.2	6.73887	-1.9127	0.714551	-2.67679	0.00743313	0.0337629	15.1944	5.87936	10.6692	10.8677	3.70223	3.90845	3.68957	0
ENSG00000240694	PNMA2	96.1742	-3.0027	0.213315	-14.0763	5.31e-45	1.42e-42	180.162	171.481	172.842	159.756	20.3623	14.6567	23.0598	27.074
ENSG00000241343	RPL36A	29.8135	1.00477	0.317053	3.1691	0.00152913	0.00899	18.4504	29.3968	17.0708	14.128	37.0223	36.1531	44.2749	42.0114
ENSG00000241956	CTC-340A15.2	16.3234	-2.65571	0.48498	-5.47592	4.35e-08	7.5e-07	33.6448	28.4169	26.6731	23.909	3.70223	6.83978	5.53436	1.86717
ENSG00000243137	PSG4	20.4857	5.6661	0.891182	6.35796	2.04e-10	5.09e-09	1.08531	0	1.06692	1.08677	44.4268	42.9929	43.3525	29.8747
ENSG00000243232	PCDHAC2	5.78898	-4.56392	1.18905	-3.83831	0.000123884	0.00101706	17.365	8.81903	10.6692	7.60741	1.85112	0	0	0
ENSG00000244694	PTCHD4	90.5101	-5.65409	0.403155	-14.0246	1.1e-44	2.8e-42	171.48	163.642	182.444	192.359	3.70223	4.88556	2.76718	2.80076
ENSG00000245532	NEAT1	956.177	1.11952	0.0891799	12.5535	3.8e-36	6.55e-34	588.241	634.97	688.167	498.829	1233.77	1363.07	1435.24	1207.13
ENSG00000246763	RGMB-AS1	93.8622	1.05143	0.183435	5.73189	9.93e-09	1.93e-07	61.8629	74.4718	53.3462	54.3386	147.164	123.116	120.833	115.765
ENSG00000249242	TMEM150C	8.58999	-1.49939	0.593353	-2.52697	0.0115051	0.0485207	11.9385	10.7788	13.87	14.128	5.55335	7.81689	2.76718	1.86717
ENSG00000249395	CASC9	24.6689	-1.3922	0.380342	-3.66039	0.000251829	0.00190977	49.9245	29.3968	23.4723	40.2106	13.8834	12.7024	20.2926	7.46869
ENSG00000249430	CTD-2231H16.1	27.9634	-1.51328	0.341372	-4.43295	9.3e-06	0.000101024	37.986	36.256	41.6101	49.9915	16.66	6.83978	14.7583	19.6053
ENSG00000250120	PCDHA10	49.3432	-4.04509	0.361748	-11.1821	4.99e-29	6.05e-27	97.6783	86.2305	101.358	86.9418	7.40446	4.88556	1.84479	8.40227
ENSG00000250131	RP11-130F10.1	39.7193	-4.64489	0.46077	-10.0807	6.72e-24	5.82e-22	87.9105	74.4718	74.6847	68.4667	2.77667	2.93133	1.84479	4.66793
ENSG00000250241	RP11-9G1.3	3.91974	-3.33849	1.14745	-2.90949	0.00362022	0.0186534	14.1091	6.85925	2.13385	5.43386	0	0.977111	1.84479	0
ENSG00000250305	KIAA1456	10.8576	1.38507	0.522693	2.64987	0.00805218	0.0360479	6.51189	8.81903	4.2677	4.34709	11.1067	15.6338	19.3703	16.8045
ENSG00000250337	LINC01021	49.1761	-3.41187	0.328155	-10.3972	2.55e-25	2.54e-23	95.5077	79.3713	113.094	71.727	8.33002	5.86267	7.37914	12.1366
ENSG00000250657	RP11-1E6.1	78.0726	1.57699	0.261241	6.03653	1.57e-09	3.44e-08	45.5832	23.5174	62.9486	24.9958	105.514	151.452	111.61	98.9601
ENSG00000250846	RP11-807H7.1	3.84245	-2.47559	0.974257	-2.54101	0.0110534	0.0470497	3.25594	8.81903	8.5354	5.43386	1.85112	0.977111	0	1.86717
ENSG00000251144	CTD-2532K18.2	6.56925	-2.39814	0.86735	-2.7649	0.00569394	0.0271997	17.365	10.7788	11.7362	4.34709	7.40446	0	0.922393	0
ENSG00000251281	CTD-2066L21.2	15.3988	-1.62806	0.449672	-3.62054	0.000293988	0.00217489	21.7063	17.6381	32.0077	21.7355	7.40446	7.81689	4.61197	10.2694
ENSG00000251664	PCDHA12	23.448	-4.4017	0.569191	-7.73326	1.05e-14	4.26e-13	36.9007	44.0952	46.9447	51.0783	0	3.90845	0.922393	3.73434
ENSG00000253846	PCDHGA10	175.129	-3.36531	0.171428	-19.631	8.41e-86	7.48e-83	337.533	335.123	279.534	324.945	35.1712	29.3133	27.6718	31.7419
ENSG00000253873	PCDHGA11	44.3289	-4.80844	0.461402	-10.4214	1.98e-25	1.99e-23	107.446	72.512	88.5548	73.9005	1.85112	2.93133	2.76718	4.66793
ENSG00000253953	PCDHGB4	107.929	-1.37023	0.192646	-7.1127	1.14e-12	3.78e-11	147.603	121.507	152.57	201.053	71.268	66.4436	52.5764	50.4136
ENSG00000253981	ALG1L13P	4.20393	2.78692	1.02943	2.70724	0.00678444	0.031409	1.08531	0	2.13385	1.08677	1.85112	10.7482	6.45675	10.2694
ENSG00000255031	RP11-802E16.3	13.5271	1.34877	0.487537	2.76651	0.00566603	0.0270769	3.25594	6.85925	12.8031	7.60741	19.4367	15.6338	26.7494	15.871
ENSG00000255408	PCDHA3	3.29664	-4.47884	1.29894	-3.44808	0.000564588	0.0038593	4.34126	3.91957	10.6692	6.52064	0	0	0.922393	0
ENSG00000255517	CTD-3074O7.5	18.9034	1.09685	0.387527	2.83039	0.00464914	0.0229363	8.68252	15.6783	10.6692	13.0413	22.2134	22.4736	28.5942	29.8747
ENSG00000255836	RP11-157G21.2	3.17405	-4.42033	1.29543	-3.41225	0.0006443	0.00431935	7.5972	3.91957	5.33462	7.60741	0	0	0	0.933586
ENSG00000256229	ZNF486	59.6118	1.09502	0.234227	4.67506	2.94e-06	3.56e-05	44.4979	48.0147	26.6731	32.6032	90.7047	83.0545	68.2571	83.0891
ENSG00000256683	ZNF350	14.1249	5.71624	1.08015	5.29205	1.21e-07	1.93e-06	0	0	2.13385	0	23.139	29.3133	33.2062	25.2068
ENSG00000258366	RTEL1	8.07409	1.9141	0.722824	2.64808	0.00809507	0.0362298	2.17063	4.89946	5.33462	1.08677	13.8834	1.95422	17.5255	17.7381
ENSG00000258376	RP4-647C14.2	3.17251	5.03244	1.29247	3.89367	9.87e-05	0.000836347	0	0	0	0	7.40446	6.83978	5.53436	5.60152
ENSG00000259520	CTD-2651B20.3	2.54014	-4.87345	1.42311	-3.42452	0.000615893	0.00414802	10.8531	1.95979	5.33462	2.17355	0	0	0	0
ENSG00000259660	DNM1P47	4.14962	-2.60203	0.928989	-2.80092	0.00509566	0.0247276	7.5972	5.87936	9.60232	5.43386	1.85112	0.977111	0.922393	0.933586
ENSG00000262877	RP11-1055B8.4	10.6262	1.42503	0.529683	2.69034	0.00713798	0.0327145	6.51189	7.83914	2.13385	6.52064	17.5856	15.6338	12.9135	15.871
ENSG00000263345	RP1-59D14.5	6.51584	1.96548	0.743738	2.64271	0.00822457	0.036717	2.17063	0.979893	3.20077	4.34709	8.33002	10.7482	4.61197	17.7381
ENSG00000264063	MIR3687	47.862	-1.36462	0.342758	-3.98129	6.85e-05	0.000600607	123.726	40.1756	52.2793	59.7725	24.0645	21.4965	19.3703	42.0114
ENSG00000267577	CTD-2587H24.5	12.6582	-1.49386	0.548165	-2.72521	0.0064261	0.0299754	21.7063	8.81903	20.2716	23.909	9.25558	11.7253	1.84479	3.73434
ENSG00000268218	AC137932.1	4.66277	2.30265	0.893221	2.57792	0.00993971	0.0430649	1.08531	1.95979	3.20077	0	7.40446	9.77111	10.1463	3.73434
ENSG00000268388	FENDRR	73.2928	1.19843	0.204071	5.87264	4.29e-09	8.74e-08	35.8154	42.1354	55.4801	44.5577	94.4069	99.6654	113.454	100.827
ENSG00000269900	RMRP	99.9156	-1.93807	0.687107	-2.82063	0.00479298	0.0235371	387.457	45.0751	96.0232	105.417	37.9479	26.382	60.8779	40.1442
ENSG00000269936	MIR145	71.158	1.31741	0.232472	5.66698	1.45e-08	2.73e-07	53.1804	45.0751	36.2754	28.2561	87.0025	132.887	87.6273	98.9601
ENSG00000270015	RP11-540B6.6	37.2951	1.2508	0.290304	4.3086	1.64e-05	0.000169688	23.8769	24.4973	19.2046	20.6487	71.268	48.8556	45.1973	44.8121
ENSG00000270069	RP6-99M1.2	152.425	1.16712	0.168233	6.93752	3.99e-12	1.26e-10	106.361	93.0898	110.96	65.2064	167.526	216.919	229.676	229.662
ENSG00000272761	RP11-572C15.6	382.518	-1.52635	0.108583	-14.057	6.98e-45	1.83e-42	537.231	618.312	562.269	553.167	153.643	217.896	204.771	212.858
ENSG00000273143	RP11-525A16.4	6.40581	1.99546	0.780416	2.55692	0.0105604	0.0452885	1.08531	6.85925	1.06692	1.08677	12.9578	5.86267	6.45675	15.871
