# Supplementary material for: FOXO3-engineered human mesenchymal progenitor cells efficiently promote cardiac repair after myocardial infarction
Source: Protein Cell. 2020 Aug 18;12(2):145–51. doi: 10.1007/s13238-020-00779-7 (PMC7862469; doi:10.1007/s13238-020-00779-7)
Supplement: Supplementary file 5 — Supplementary material 5 (XLSX 377 kb) [file 13238_2020_779_MOESM5_ESM.xlsx]

## Sheet: MI+Vehicle_VS_Sham
GeneID	symbol	baseMean	log2FoldChange	lfcSE	stat	pvalue	padj	Sham-1	Sham-2	Sham-3	MI+Vehicle-1	MI+Vehicle-2	MI+Vehicle-3
ENSMUSG00000000031	H19	184.242	-1.59433	0.158351	-10.0683	7.63e-24	4e-22	283.339	259.52	288.489	83.4819	103.037	87.5875
ENSMUSG00000000058	Cav2	872.865	-0.584973	0.0765496	-7.64175	2.14e-14	5.99e-13	1056.78	983.336	1099.19	727.858	700.826	669.199
ENSMUSG00000000126	Wnt9a	65.4966	0.882255	0.250041	3.52844	0.000418012	0.00307748	49.2288	45.6187	44.0068	74.3511	85.2716	94.5023
ENSMUSG00000000142	Axin2	34.2907	1.33182	0.347415	3.8335	0.000126332	0.0010736	19.6915	19.2612	19.5586	49.5674	46.1888	51.4769
ENSMUSG00000000276	Dgke	148.047	-0.661012	0.171407	-3.85639	0.000115075	0.000989408	156.438	204.777	181.895	122.614	111.919	110.637
ENSMUSG00000000290	Itgb2	98.6505	1.08545	0.225169	4.8206	1.43e-06	1.77e-05	73.2963	61.8387	53.7861	165.659	107.478	129.845
ENSMUSG00000000308	Ckmt1	33.2794	3.57586	0.478139	7.47871	7.51e-14	2.04e-12	6.56385	5.06874	3.91171	61.307	67.5067	55.3184
ENSMUSG00000000317	Bcl6b	224.885	-0.858236	0.141306	-6.07362	1.25e-09	2.29e-08	299.749	291.96	277.732	156.529	181.202	142.138
ENSMUSG00000000318	Clec10a	36.7778	1.15868	0.337391	3.43424	0.000594224	0.00421814	26.2554	21.2887	20.5365	57.3938	50.63	44.5621
ENSMUSG00000000489	Pdgfb	661.218	-0.712883	0.0864391	-8.24722	1.62e-16	5.42e-15	834.702	834.315	799.946	455.237	504.524	538.586
ENSMUSG00000000555	Itga5	491.445	0.72899	0.100413	7.25993	3.87e-13	9.87e-12	388.361	376.101	348.143	556.981	619.108	659.979
ENSMUSG00000000567	Sox9	58.8861	0.826597	0.267159	3.09403	0.00197457	0.0119825	33.9132	49.6737	44.0068	66.5246	80.8304	78.3678
ENSMUSG00000000594	Gm2a	252.916	0.685995	0.130569	5.25389	1.49e-07	2.16e-06	194.727	199.709	185.806	341.754	302.004	293.495
ENSMUSG00000000693	Loxl3	113.043	1.60445	0.200831	7.98905	1.36e-15	4.17e-14	48.1349	57.7837	61.6095	173.486	158.996	178.248
ENSMUSG00000000753	Serpinf1	471.646	0.985891	0.107219	9.19513	3.75e-20	1.56e-18	303.031	342.647	306.092	560.894	622.66	694.553
ENSMUSG00000000805	Car4	215.829	-1.19369	0.148893	-8.01712	1.08e-15	3.36e-14	270.212	304.125	323.694	152.615	125.243	119.088
ENSMUSG00000000884	Gnb1l	21.4807	-1.42553	0.500074	-2.85065	0.00436305	0.0233498	12.0337	40.5499	41.073	13.044	10.659	11.5247
ENSMUSG00000001029	Icam2	357.63	-0.850709	0.117019	-7.26982	3.6e-13	9.29e-12	440.872	483.558	455.715	264.794	221.173	279.665
ENSMUSG00000001131	Timp1	216.857	2.42672	0.162748	14.911	2.8e-50	4.29e-48	66.7324	76.0312	61.6095	357.407	337.534	401.827
ENSMUSG00000001285	Myg1	92.9362	-0.642046	0.220721	-2.90885	0.00362756	0.0201422	134.559	102.389	103.66	70.4379	61.289	85.2826
ENSMUSG00000001333	Sync	45.1431	0.956084	0.319519	2.99226	0.00276918	0.015987	42.665	29.3987	20.5365	54.785	66.6185	56.855
ENSMUSG00000001334	Fndc5	1779.66	-0.701108	0.0618908	-11.3281	9.52e-30	6.42e-28	2201.08	2151.17	2250.21	1467.46	1345.69	1262.34
ENSMUSG00000001348	Acp5	37.4831	3.47349	0.444032	7.82263	5.17e-15	1.51e-13	7.65782	6.08249	4.88964	76.9599	58.6242	70.6846
ENSMUSG00000001403	Ube2c	14.0662	1.92551	0.584079	3.29666	0.000978424	0.00653006	6.56385	8.10999	2.93379	23.4793	24.8709	18.4395
ENSMUSG00000001435	Col18a1	328.464	0.801067	0.118831	6.74121	1.57e-11	3.52e-10	240.674	245.327	233.725	384.799	463.664	402.595
ENSMUSG00000001467	Cyp51	95.7967	0.600566	0.213396	2.81433	0.0048879	0.0257249	85.33	59.8112	83.1239	122.614	104.813	119.088
ENSMUSG00000001494	Sost	34.2173	-1.27031	0.356995	-3.55834	0.00037321	0.00279278	59.0746	45.6187	40.0951	22.1749	22.2062	16.1345
ENSMUSG00000001506	Col1a1	2467	1.17206	0.0656362	17.8568	2.56e-71	6.84e-69	1461.55	1533.8	1558.82	3113.61	3354.91	3779.32
ENSMUSG00000001524	Gtf2h4	73.0603	-0.664646	0.252664	-2.63056	0.00852448	0.0409039	107.209	66.9074	95.837	45.6542	61.289	61.4649
ENSMUSG00000001542	Ell2	114.15	0.739325	0.19898	3.71557	0.00020275	0.00163559	101.74	81.0999	73.3446	161.746	127.907	139.064
ENSMUSG00000001604	Tcea3	421.24	-0.803136	0.102159	-7.86161	3.79e-15	1.12e-13	530.578	557.562	516.346	327.406	296.674	298.873
ENSMUSG00000001739	Cldn15	111.799	1.31454	0.211921	6.20298	5.54e-10	1.05e-08	72.2023	68.9349	50.8523	186.53	133.237	159.04
ENSMUSG00000001802	Lrp3	101.109	0.839522	0.220212	3.81233	0.000137664	0.00115591	78.7662	66.9074	73.3446	93.9172	143.896	149.821
ENSMUSG00000001918	Slc1a5	390.694	1.08579	0.106995	10.1481	3.38e-24	1.81e-22	248.332	237.217	265.019	534.806	512.518	546.269
ENSMUSG00000001986	Gria3	27.2682	1.42749	0.412627	3.45953	0.000541117	0.00388039	13.1277	14.1925	16.6248	52.1762	27.5356	39.9522
ENSMUSG00000002020	Ltbp2	418.897	3.42058	0.143427	23.8488	1.04e-125	6.75e-123	56.8867	87.1824	70.4109	706.987	745.238	846.679
ENSMUSG00000002032	Tmem25	62.7577	-0.645726	0.251811	-2.56432	0.0103377	0.0475856	71.1083	72.9899	85.0798	52.1762	50.63	44.5621
ENSMUSG00000002059	Rab34	101.216	0.667578	0.203489	3.28066	0.00103563	0.00685487	67.8264	80.0862	87.0356	114.788	120.801	136.759
ENSMUSG00000002105	Slc39a13	217.886	0.604346	0.13728	4.40229	1.07e-05	0.000114173	178.318	173.351	167.226	258.272	278.909	251.238
ENSMUSG00000002111	Spi1	103.554	0.844723	0.202783	4.16565	3.1e-05	0.00030173	63.4505	85.1549	73.3446	136.963	122.578	139.833
ENSMUSG00000002489	Tiam1	51.3974	1.1824	0.28284	4.18043	2.91e-05	0.000285233	32.8192	31.4262	30.3158	67.8291	68.3949	77.5994
ENSMUSG00000002500	Rpl3l	1626.43	-0.679029	0.0591175	-11.4861	1.55e-30	1.09e-28	1947.27	2025.47	2029.2	1292.67	1274.63	1189.35
ENSMUSG00000002504	Slc9a3r2	1630.84	-0.63334	0.0674885	-9.38442	6.33e-21	2.78e-19	1886.01	2164.35	1904.03	1197.44	1310.16	1323.03
ENSMUSG00000002588	Pon1	12.2209	2.98471	0.723118	4.12756	3.67e-05	0.000350457	3.28192	1.01375	3.91171	24.7837	14.2119	26.1226
ENSMUSG00000002660	Clpp	415.735	-0.638037	0.101171	-6.3065	2.85e-10	5.63e-09	522.92	482.544	512.435	331.319	328.651	316.544
ENSMUSG00000002661	Alkbh7	440.412	-1.00266	0.104297	-9.61353	7.01e-22	3.31e-20	544.799	592.029	624.896	303.926	271.803	305.02
ENSMUSG00000002728	Naa20	398.946	-0.594302	0.10581	-5.61671	1.95e-08	3.15e-07	466.033	464.297	509.501	322.188	296.674	334.984
ENSMUSG00000002769	Gnmt	29.9339	-1.73597	0.396864	-4.37421	1.22e-05	0.000128523	60.1686	39.5362	39.1171	10.4352	14.2119	16.1345
ENSMUSG00000002797	Ggct	117.979	-0.666854	0.194305	-3.43199	0.000599164	0.00424902	170.66	135.842	127.131	101.744	82.6069	89.8924
ENSMUSG00000002897	Il17ra	69.3538	0.691206	0.245839	2.81162	0.00492923	0.0259044	55.7927	51.7012	51.8302	87.3951	71.0597	98.3439
ENSMUSG00000002944	Cd36	10024.7	-0.598674	0.0462795	-12.936	2.82e-38	2.74e-36	12242.7	11429	12542.9	8466.89	7747.28	7719.22
ENSMUSG00000002997	Prkar2b	39.5725	1.47993	0.346023	4.27697	1.89e-05	0.000192799	22.9735	19.2612	20.5365	52.1762	76.3892	46.0987
ENSMUSG00000003038	Hmgn2	259.113	-1.01523	0.129211	-7.85719	3.93e-15	1.16e-13	368.669	326.427	346.187	161.746	180.314	171.333
ENSMUSG00000003072	Atp5d	4549.68	-0.59238	0.0427914	-13.8434	1.39e-43	1.75e-41	5526.76	5617.18	5267.12	3665.38	3615.16	3606.45
ENSMUSG00000003123	Lipe	350.635	-0.625088	0.126526	-4.94037	7.8e-07	1e-05	480.255	441.994	356.944	249.141	278.909	296.568
ENSMUSG00000003228	Grk5	330.474	1.0671	0.116723	9.1421	6.13e-20	2.53e-18	213.325	209.846	216.122	483.934	420.14	439.474
ENSMUSG00000003273	Car11	39.854	0.838262	0.321251	2.60937	0.0090709	0.0430136	32.8192	23.3162	29.3379	58.6982	48.8535	46.0987
ENSMUSG00000003316	Glg1	718.204	0.623943	0.0834892	7.47334	7.82e-14	2.12e-12	566.679	577.837	554.485	810.035	865.152	935.035
ENSMUSG00000003352	Cacnb3	75.6828	0.845914	0.238516	3.54658	0.000390267	0.0029008	65.6385	45.6187	51.8302	87.3951	96.8188	106.795
ENSMUSG00000003429	Rps11	768.712	-0.658024	0.100064	-6.57604	4.83e-11	1.04e-09	1032.71	804.917	981.84	648.289	618.219	526.293
ENSMUSG00000003444	Med29	77.7726	-0.906487	0.25709	-3.52595	0.000421964	0.00310115	96.2698	107.457	99.7487	66.5246	32.8651	63.7698
ENSMUSG00000003469	Phyhip	152.59	-0.756168	0.162552	-4.65184	3.29e-06	3.83e-05	200.197	195.654	179.939	108.266	115.472	116.015
ENSMUSG00000003476	Crhr2	107.569	-0.729095	0.194839	-3.74204	0.00018253	0.00148886	135.653	129.76	137.888	76.9599	73.7244	91.4291
ENSMUSG00000003528	Slc25a1	146.919	1.10238	0.171725	6.41947	1.37e-10	2.79e-09	89.7059	97.3199	93.8811	180.008	201.632	218.969
ENSMUSG00000003534	Ddr1	300.737	1.08666	0.130547	8.32385	8.52e-17	2.88e-15	204.573	215.928	158.424	388.713	410.37	426.413
ENSMUSG00000003665	Has1	13.65	2.22584	0.648167	3.43405	0.000594637	0.0042193	7.65782	6.08249	0.977929	13.044	31.0886	23.0493
ENSMUSG00000003762	Coq8b	46.817	1.14663	0.31289	3.66462	0.000247704	0.00195427	21.8795	38.5225	26.4041	76.9599	59.5125	57.6234
ENSMUSG00000004098	Col5a3	159.518	-0.720149	0.16532	-4.35608	1.32e-05	0.000138853	195.821	196.667	205.365	97.8304	132.349	129.076
ENSMUSG00000004267	Eno2	72.0698	2.06053	0.268818	7.66514	1.79e-14	5.03e-13	20.7855	24.33	38.1392	116.092	110.143	122.93
ENSMUSG00000004268	Emg1	383.942	-0.684162	0.1059	-6.46045	1.04e-10	2.15e-09	475.879	481.531	462.56	289.578	314.439	279.665
ENSMUSG00000004473	Clec11a	44.9178	1.12343	0.311433	3.6073	0.000309402	0.0023711	31.7253	23.3162	30.3158	48.263	67.5067	68.3797
ENSMUSG00000004610	Etfb	119.884	-1.62757	0.25511	-6.37988	1.77e-10	3.58e-09	224.265	122.664	193.63	83.4819	56.8477	38.4156
ENSMUSG00000004626	Stxbp2	36.7163	0.991822	0.34552	2.87052	0.00409796	0.0221983	21.8795	27.3712	24.4482	44.3498	63.0655	39.1839
ENSMUSG00000004730	Adgre1	146.107	1.06088	0.178229	5.95231	2.64e-09	4.7e-08	101.74	80.0862	101.705	217.836	173.208	202.066
ENSMUSG00000004748	Mtfp1	851.89	-0.931127	0.0791164	-11.7691	5.63e-32	4.24e-30	1119.14	1158.71	1075.72	568.721	635.096	553.952
ENSMUSG00000004939	Nmrk2	677.001	1.81788	0.092428	19.668	4.05e-86	1.37e-83	335.85	293.987	269.908	1017.44	1056.12	1088.7
ENSMUSG00000005054	Cstb	141.955	0.733915	0.169262	4.33596	1.45e-05	0.00015106	108.303	102.389	108.55	190.443	166.102	175.943
ENSMUSG00000005057	Sh2b2	22.4469	1.82252	0.451794	4.03397	5.48e-05	0.000506421	9.84577	7.09624	12.7131	33.9145	37.3063	33.8057
ENSMUSG00000005087	Cd44	146.976	0.971339	0.17044	5.69903	1.2e-08	1.99e-07	103.928	100.361	92.9032	215.227	181.202	188.236
ENSMUSG00000005124	Wisp1	27.8394	2.15747	0.430059	5.0167	5.26e-07	7.04e-06	5.46987	15.2062	9.77929	43.0454	49.7418	43.7937
ENSMUSG00000005338	Cadm3	62.7545	0.790265	0.258015	3.06286	0.0021923	0.0131056	40.4771	54.7424	43.0289	70.4379	87.9364	79.9044
ENSMUSG00000005360	Slc1a3	35.4522	1.91649	0.403248	4.75264	2.01e-06	2.42e-05	21.8795	18.2475	4.88964	50.8718	51.5183	65.3065
ENSMUSG00000005413	Hmox1	100.589	0.605691	0.207048	2.92537	0.00344043	0.0192874	91.8939	63.8662	84.1019	113.483	128.796	121.393
ENSMUSG00000005628	Tmod4	99.6594	-0.814082	0.203847	-3.9936	6.51e-05	0.0005912	129.089	128.746	122.241	83.4819	62.1772	72.2213
ENSMUSG00000005667	Mthfd2	44.2954	0.806043	0.301574	2.67278	0.00752248	0.0368514	35.0072	29.3987	32.2716	56.0894	63.0655	49.9402
ENSMUSG00000005681	Apoa2	2.09578	-4.56018	1.71851	-2.65357	0.00796451	0.0385462	6.56385	4.05499	1.95586	0	0	0
ENSMUSG00000005716	Pvalb	11.5941	2.38487	0.686674	3.47308	0.000514519	0.00370542	1.09397	4.05499	5.86757	22.1749	13.3237	23.0493
ENSMUSG00000005882	Uqcc1	539.598	-0.80416	0.0919169	-8.74878	2.16e-18	8.06e-17	716.553	679.212	661.08	408.279	400.599	371.863
ENSMUSG00000005947	Itgae	5.0275	3.77869	1.27561	2.96226	0.00305389	0.0173631	1.09397	1.01375	0	6.52202	11.5472	9.98805
ENSMUSG00000006014	Prg4	466.827	1.32142	0.10314	12.8119	1.41e-37	1.34e-35	254.896	260.533	285.555	644.376	639.537	716.066
ENSMUSG00000006057	Atp5g1	4683.71	-0.863971	0.0531239	-16.2633	1.8e-59	3.37e-57	5964.35	6528.54	5645.58	3267.53	3445.51	3250.73
ENSMUSG00000006154	Eps8l1	12.9024	-4.29326	0.883105	-4.86155	1.16e-06	1.47e-05	30.6313	28.385	14.6689	1.3044	0.888246	1.53662
ENSMUSG00000006342	Susd2	74.5431	0.692779	0.236029	2.93515	0.00333391	0.0187527	64.5445	48.6599	57.6978	97.8304	81.7186	96.8072
ENSMUSG00000006369	Fbln1	1336.76	1.03623	0.0655136	15.8171	2.37e-56	4.04e-54	847.83	883.989	899.694	1694.42	1825.35	1869.3
ENSMUSG00000006378	Gcat	65.3516	-0.861887	0.280171	-3.07629	0.00209597	0.0126418	112.679	80.0862	61.6095	35.2189	47.9653	54.5501
ENSMUSG00000006386	Tek	797.213	-0.661578	0.0759101	-8.71528	2.9e-18	1.07e-16	950.664	992.46	985.752	627.419	631.543	595.441
ENSMUSG00000006412	Pfdn2	325.391	-0.687446	0.138991	-4.94597	7.58e-07	9.76e-06	389.455	360.895	449.847	294.796	257.591	199.761
ENSMUSG00000006494	Pdk1	1230.59	0.909625	0.066346	13.7103	8.81e-43	1.09e-40	840.172	904.264	822.438	1550.94	1636.15	1629.59
ENSMUSG00000006574	Slc4a1	11.1735	2.1548	0.653266	3.2985	0.000972036	0.0065003	4.3759	4.05499	3.91171	16.9573	17.7649	19.9761
ENSMUSG00000006651	Aplp1	59.7691	0.91477	0.292762	3.12462	0.00178034	0.0109408	40.4771	25.3437	58.6757	69.1335	78.1657	86.8192
ENSMUSG00000006715	Gmnn	282.206	-0.757069	0.123002	-6.15494	7.51e-10	1.4e-08	371.951	330.482	362.811	198.27	212.291	217.432
ENSMUSG00000006717	Acot13	1621.84	-0.770728	0.066856	-11.5282	9.51e-31	6.74e-29	2134.34	1902.81	2093.75	1244.4	1247.1	1108.67
ENSMUSG00000006731	B4galnt1	43.0976	1.42459	0.31686	4.49597	6.93e-06	7.64e-05	24.0674	25.3437	20.5365	71.7423	57.736	59.16
ENSMUSG00000006740	Kif5b	1284.69	1.00571	0.0677003	14.8553	6.43e-50	9.5e-48	865.334	785.655	910.451	1741.38	1719.64	1685.68
ENSMUSG00000006800	Sulf2	627.487	0.624526	0.0855195	7.30273	2.82e-13	7.34e-12	514.168	473.421	495.81	723.945	775.439	782.141
ENSMUSG00000006958	Chrd	48.4604	0.763112	0.286671	2.66198	0.00776821	0.0378243	33.9132	33.4537	40.0951	66.5246	56.8477	59.9283
ENSMUSG00000007030	Vwa7	60.6699	1.45549	0.300547	4.8428	1.28e-06	1.6e-05	28.4433	27.3712	42.0509	58.6982	96.8188	110.637
ENSMUSG00000007097	Atp1a2	2284.82	-1.07673	0.0524778	-20.5178	1.49e-93	5.59e-91	3146.27	2994.61	3154.8	1507.89	1476.26	1429.06
ENSMUSG00000007122	Casq1	44.8894	-0.772495	0.302696	-2.55205	0.0107091	0.0490273	56.8867	64.8799	48.8964	27.3925	32.8651	38.4156
ENSMUSG00000007613	Tgfbr1	216.225	0.925264	0.139057	6.65384	2.86e-11	6.26e-10	141.123	158.145	147.667	290.882	286.015	273.519
ENSMUSG00000007682	Dio2	58.8098	1.15178	0.269727	4.27017	1.95e-05	0.000198252	36.1012	39.5362	34.2275	75.6555	72.8362	94.5023
ENSMUSG00000007888	Crlf1	107.85	2.7698	0.238907	11.5936	4.44e-31	3.23e-29	17.5036	35.4812	29.3379	186.53	183.867	194.383
ENSMUSG00000008136	Fhl2	8231.49	-0.913375	0.0407986	-22.3874	5.22e-111	2.84e-108	11074.3	10752.8	10424.7	5910.26	5714.98	5511.87
ENSMUSG00000008307	1700109H08Rik	7.01381	-2.48008	0.914355	-2.71238	0.00668024	0.0333162	21.8795	10.1375	3.91171	1.3044	1.77649	3.07325
ENSMUSG00000008496	Pou2f2	29.8502	1.40213	0.37816	3.70776	0.000209097	0.00167875	13.1277	16.22	19.5586	46.9586	41.7476	41.4888
ENSMUSG00000008668	Rps18	799.967	-3.75722	0.318641	-11.7914	4.32e-32	3.28e-30	1602.67	1395.93	1467.87	164.355	90.6011	78.3678
ENSMUSG00000009185	Ccl8	86.7976	1.48718	0.227053	6.54991	5.76e-11	1.22e-09	38.2891	49.6737	48.8964	120.005	139.455	124.466
ENSMUSG00000009376	Met	28.315	1.60254	0.434247	3.69038	0.000223915	0.00178496	8.7518	13.1787	19.5586	56.0894	46.1888	26.1226
ENSMUSG00000009614	Sardh	79.3244	0.93876	0.238387	3.93796	8.22e-05	0.000730018	53.6047	65.8937	44.0068	101.744	92.3776	118.32
ENSMUSG00000009633	G0s2	311.447	-0.746859	0.119252	-6.26287	3.78e-10	7.36e-09	378.515	418.678	372.591	246.533	214.956	237.408
ENSMUSG00000009876	Cox4i2	81.5532	-1.21584	0.242663	-5.01041	5.43e-07	7.23e-06	106.116	131.787	105.616	35.2189	62.1772	48.4036
ENSMUSG00000010064	Slc38a3	225.379	-1.23442	0.144263	-8.55676	1.16e-17	4.09e-16	320.535	324.4	305.114	121.31	157.22	123.698
ENSMUSG00000010362	Rdm1	150.527	-0.623744	0.170549	-3.65728	0.000254906	0.00200545	164.096	197.681	184.828	123.918	129.684	102.954
ENSMUSG00000010406	Mrpl52	390.251	-0.60247	0.104231	-5.78014	7.46e-09	1.27e-07	457.281	467.338	485.053	327.406	305.557	298.873
ENSMUSG00000010476	Ebf3	158.046	-0.707446	0.161345	-4.38469	1.16e-05	0.000122952	193.633	205.791	187.762	130.44	109.254	121.393
ENSMUSG00000010607	Pigyl	184.451	-0.587475	0.16431	-3.57541	0.000349681	0.00263661	257.084	184.502	222.968	144.789	165.214	132.15
ENSMUSG00000010751	Tnfrsf22	40.7608	-0.847372	0.314941	-2.69057	0.00713297	0.0352168	52.5108	54.7424	49.8744	31.3057	23.0944	33.0374
ENSMUSG00000011263	Exoc3l2	51.1034	1.19464	0.287217	4.15936	3.19e-05	0.000308553	25.1614	36.495	31.2937	74.3511	70.1714	69.148
ENSMUSG00000011305	Plin5	573.583	-1.01529	0.0880588	-11.5297	9.34e-31	6.64e-29	761.406	785.655	753.983	388.713	383.722	368.021
ENSMUSG00000012705	Retn	39.8879	2.85695	0.4019	7.1086	1.17e-12	2.85e-11	16.4096	4.05499	8.80136	76.9599	63.9537	69.148
ENSMUSG00000012819	Cdh23	92.051	-0.846399	0.211368	-4.00439	6.22e-05	0.00056701	118.149	118.609	119.307	54.785	74.6127	66.8431
ENSMUSG00000013089	Etv5	195.745	0.944873	0.156012	6.0564	1.39e-09	2.54e-08	140.029	119.622	140.822	279.143	273.58	221.274
ENSMUSG00000013419	Zfp651	970.038	0.832163	0.071032	11.7153	1.06e-31	7.9e-30	707.801	701.514	685.528	1223.53	1208.01	1293.84
ENSMUSG00000013584	Aldh1a2	102.975	0.771156	0.235659	3.27233	0.00106665	0.00703254	56.8867	101.375	70.4109	118.701	108.366	162.114
ENSMUSG00000013936	Myl2	40729.2	-0.94141	0.0494014	-19.0563	5.82e-81	1.89e-78	53549	52388.5	54743.5	29925.7	28558	25210.6
ENSMUSG00000014164	Klhl3	41.8947	-0.935292	0.312543	-2.99252	0.00276683	0.0159832	45.9469	59.8112	59.6536	24.7837	31.9769	29.1958
ENSMUSG00000014294	Ndufa2	2327.26	-0.784248	0.0534593	-14.67	1e-48	1.43e-46	2832.3	2921.62	3074.61	1768.77	1692.11	1674.15
ENSMUSG00000014313	Cox6c	7155.94	-0.81412	0.0503897	-16.1565	1.02e-58	1.85e-56	9135.78	8589.49	9635.53	5391.11	5324.15	4859.57
ENSMUSG00000014329	Bicc1	272.434	0.651242	0.131689	4.94531	7.6e-07	9.79e-06	196.915	215.928	223.946	315.666	306.445	375.704
ENSMUSG00000014813	Stc1	50.4686	1.40845	0.296408	4.75173	2.02e-06	2.43e-05	20.7855	32.44	29.3379	74.3511	79.0539	66.8431
ENSMUSG00000014846	Tppp3	274.212	-0.679476	0.131235	-5.17757	2.25e-07	3.18e-06	335.85	377.115	299.246	221.749	195.414	215.895
ENSMUSG00000015027	Galns	39.6015	1.09005	0.321655	3.38887	0.000701807	0.0049013	27.3494	27.3712	21.5144	49.5674	54.183	57.6234
ENSMUSG00000015053	Gata2	246.749	-0.862191	0.134063	-6.43122	1.27e-10	2.59e-09	292.091	333.523	329.562	168.268	191.861	165.187
ENSMUSG00000015090	Ptgds	4018.72	-0.595176	0.0443176	-13.4298	4.05e-41	4.64e-39	5011.5	4787.94	4708.73	3236.23	3136.4	3231.52
ENSMUSG00000015340	Cybb	115.93	1.16941	0.196132	5.96237	2.49e-09	4.43e-08	74.3903	59.8112	80.1901	148.702	174.984	157.504
ENSMUSG00000015474	Ppt2	122.789	-0.809637	0.183782	-4.40543	1.06e-05	0.000112604	146.593	171.324	151.579	83.4819	97.7071	86.0509
ENSMUSG00000015568	Lpl	20249.8	-0.631077	0.0532467	-11.852	2.1e-32	1.63e-30	25246.7	22311.6	26261.3	16774.6	15882.7	15022
ENSMUSG00000015619	Gata3	13.7197	-1.74672	0.564313	-3.0953	0.00196612	0.0119484	17.5036	23.3162	22.4924	6.52202	7.10597	5.37818
ENSMUSG00000015627	Gata5	14.9677	2.39835	0.596983	4.01745	5.88e-05	0.000539701	3.28192	6.08249	4.88964	23.4793	32.8651	19.2078
ENSMUSG00000015653	Steap2	22.1837	1.46147	0.449392	3.25211	0.0011455	0.00743058	8.7518	11.1512	15.6469	24.7837	38.1946	34.574
ENSMUSG00000015747	Vps45	79.5731	-0.664351	0.227585	-2.91913	0.00351014	0.019613	105.022	85.1549	101.705	70.4379	55.9595	59.16
ENSMUSG00000015806	Qdpr	160.777	-0.731711	0.179791	-4.06978	4.71e-05	0.000438373	198.009	213.901	186.784	155.224	115.472	95.2706
ENSMUSG00000015843	Rxrg	371.237	-0.819855	0.110603	-7.41256	1.24e-13	3.28e-12	487.913	490.654	441.046	292.187	256.703	258.921
ENSMUSG00000015852	Fcrls	99.6807	0.605362	0.200005	3.02674	0.00247209	0.0145146	86.424	71.9762	79.2122	116.092	119.913	124.466
ENSMUSG00000015854	Cd5l	27.6678	8.19457	1.22373	6.69638	2.14e-11	4.75e-10	0	0	0	53.4806	59.5125	53.0135
ENSMUSG00000015943	Bola1	154.915	-0.691229	0.161295	-4.28549	1.82e-05	0.000186113	199.103	192.612	182.873	116.092	112.807	126.003
ENSMUSG00000015944	Gatsl2	252.368	0.63371	0.131751	4.8099	1.51e-06	1.86e-05	219.889	197.681	177.005	294.796	314.439	310.398
ENSMUSG00000015947	Fcgr1	90.847	1.14846	0.212867	5.3952	6.84e-08	1.04e-06	55.7927	55.7562	57.6978	127.832	129.684	118.32
ENSMUSG00000015950	Ncf1	87.0887	0.855637	0.228477	3.74495	0.000180426	0.00147242	61.2626	60.8249	64.5433	91.3083	138.566	106.027
ENSMUSG00000016024	Lbp	130.656	1.11872	0.180823	6.18679	6.14e-10	1.16e-08	89.7059	75.0174	82.146	189.139	181.202	166.724
ENSMUSG00000016194	Hsd11b1	204.754	-0.775287	0.14055	-5.51608	3.47e-08	5.45e-07	247.238	261.547	265.997	155.224	151.002	147.516
ENSMUSG00000016252	Atp5e	3401.33	-1.04911	0.04828	-21.7298	1.07e-104	5.02e-102	4791.61	4487.87	4478.91	2217.49	2273.91	2158.19
ENSMUSG00000016262	Sertad4	79.9699	0.819876	0.231473	3.54199	0.000397121	0.00294555	48.1349	60.8249	64.5433	93.9172	116.36	96.0389
ENSMUSG00000016427	Ndufa1	1915.46	-0.752711	0.0613713	-12.2649	1.4e-34	1.2e-32	2408.93	2310.33	2485.89	1507.89	1462.05	1317.65
ENSMUSG00000016496	Cd274	351.712	-1.9473	0.118926	-16.374	2.93e-60	5.75e-58	581.994	544.383	549.596	147.398	133.237	153.662
ENSMUSG00000016526	Dyrk3	4.15589	3.44054	1.34221	2.56334	0.0103669	0.0476941	1.09397	0	0.977929	13.044	4.44123	5.37818
ENSMUSG00000016757	Ttll12	96.0377	0.761461	0.220559	3.45242	0.000555589	0.00396392	64.5445	82.1136	67.4771	117.396	99.4836	145.211
ENSMUSG00000016833	Mrps18c	49.2939	-0.786604	0.307543	-2.5577	0.0105366	0.0483297	61.2626	43.5912	82.146	36.5233	39.9711	32.2691
ENSMUSG00000016918	Sulf1	435.447	1.00121	0.104862	9.54784	1.32e-21	6.06e-20	273.494	273.712	321.738	605.244	562.26	576.234
ENSMUSG00000017002	Slpi	11.2612	3.29717	0.817704	4.03222	5.53e-05	0.00050991	1.09397	3.04125	1.95586	33.9145	10.659	16.9028
ENSMUSG00000017307	Acot8	54.7291	-0.781674	0.292609	-2.6714	0.00755363	0.0369396	79.8601	65.8937	62.5874	37.8277	28.4239	53.7818
ENSMUSG00000017309	Cd300lg	1256.67	-0.833317	0.0633361	-13.1571	1.55e-39	1.64e-37	1573.14	1666.6	1589.13	905.257	913.117	892.778
ENSMUSG00000017344	Vtn	187.278	-0.898088	0.148503	-6.0476	1.47e-09	2.67e-08	238.486	251.41	241.548	126.527	141.231	124.466
ENSMUSG00000017404	Rpl19	940.285	-0.619301	0.234338	-2.64277	0.00822297	0.0396718	1289.8	926.566	1198.94	933.954	683.949	608.503
ENSMUSG00000017417	Plxdc1	54.9146	-0.762782	0.278922	-2.73475	0.00624277	0.0314133	73.2963	70.9624	63.5654	33.9145	52.4065	35.3423
ENSMUSG00000017466	Timp2	1663.91	0.999756	0.0589957	16.9462	2.05e-64	4.55e-62	1088.5	1131.34	1110.93	2135.31	2205.52	2311.85
ENSMUSG00000017716	Birc5	8.21187	1.93783	0.759551	2.55128	0.0107328	0.0491224	1.09397	5.06874	3.91171	14.3485	13.3237	11.5247
ENSMUSG00000017737	Mmp9	17.5577	1.28319	0.500319	2.56474	0.0103252	0.0475416	13.1277	6.08249	11.7351	19.5661	24.8709	29.9641
ENSMUSG00000017778	Cox7c	5724.63	-0.685333	0.0615786	-11.1294	9.03e-29	5.85e-27	7244.3	6487.99	7434.21	4835.43	4333.75	4012.12
ENSMUSG00000017929	B4galt5	198.892	0.820703	0.1566	5.24077	1.6e-07	2.3e-06	123.619	143.952	164.292	224.358	285.127	252.006
ENSMUSG00000017969	Ptgis	456.505	1.17924	0.101067	11.6679	1.86e-31	1.38e-29	263.648	276.753	298.268	620.897	661.743	617.722
ENSMUSG00000018008	Cyth4	172.185	0.719476	0.161602	4.45216	8.5e-06	9.21e-05	130.183	138.884	122.241	202.183	194.526	245.091
ENSMUSG00000018042	Cyb5r3	1425.38	0.641001	0.0649216	9.87347	5.43e-23	2.7e-21	1067.72	1149.59	1127.55	1638.33	1732.08	1837.03
ENSMUSG00000018102	Hist1h2bc	357.466	-0.646154	0.116079	-5.56652	2.6e-08	4.14e-07	448.53	414.623	442.024	319.579	249.597	270.446
ENSMUSG00000018143	Mafk	573.032	1.34571	0.101636	13.2405	5.12e-40	5.53e-38	319.441	370.018	281.643	812.644	866.928	787.519
ENSMUSG00000018209	Stk4	142.111	0.712379	0.171519	4.15335	3.28e-05	0.000316055	117.055	107.457	99.7487	159.137	185.643	183.626
ENSMUSG00000018286	Psmb6	1004.34	-0.634206	0.0716459	-8.85195	8.6e-19	3.29e-17	1253.69	1238.8	1174.49	756.555	834.951	767.543
ENSMUSG00000018287	Spag7	583.697	-0.635619	0.08898	-7.14339	9.11e-13	2.25e-11	720.929	717.734	689.44	490.456	427.246	456.377
ENSMUSG00000018339	Gpx3	5878.72	1.07863	0.0439869	24.5215	8.71e-133	6.12e-130	3685.6	3917.13	3734.71	7767.73	7837.88	8329.26
ENSMUSG00000018476	Kdm6b	291.244	-0.634114	0.12499	-5.0733	3.91e-07	5.36e-06	336.944	387.252	339.341	224.358	211.403	248.165
ENSMUSG00000018509	Cenpv	67.3081	-0.70201	0.25562	-2.7463	0.00602718	0.030552	89.7059	69.9487	88.9915	65.2202	46.1888	43.7937
ENSMUSG00000018554	Ybx2	117.218	-1.05864	0.190478	-5.5578	2.73e-08	4.34e-07	149.874	160.172	166.248	69.1335	71.0597	86.8192
ENSMUSG00000018593	Sparc	8018.6	0.641892	0.0390026	16.4577	7.39e-61	1.48e-58	5993.89	6354.18	6439.66	9824.78	9713.86	9785.21
ENSMUSG00000018604	Tbx3	214.175	-1.29072	0.143945	-8.96672	3.05e-19	1.2e-17	296.467	305.138	312.937	108.266	127.019	135.223
ENSMUSG00000018770	Atp5g3	9173.44	-0.656667	0.0377486	-17.3958	8.88e-68	2.23e-65	11385	11201.9	11081.9	7330.76	7165.48	6875.62
ENSMUSG00000018800	Abca5	101.258	0.650453	0.198843	3.27119	0.00107097	0.00704665	77.6722	72.9899	86.0577	117.396	124.354	129.076
ENSMUSG00000018845	Unc45b	812.232	-0.615947	0.0776252	-7.93489	2.11e-15	6.35e-14	1013.02	1017.8	918.275	643.072	651.973	629.247
ENSMUSG00000018858	Mrpl58	248.243	-0.647976	0.131867	-4.91387	8.93e-07	1.14e-05	312.877	291.96	302.18	212.618	195.414	174.407
ENSMUSG00000018882	Mrpl45	432.444	-0.885773	0.102814	-8.61527	6.98e-18	2.5e-16	563.397	571.754	546.662	313.057	322.433	277.36
ENSMUSG00000018924	Alox15	21.8245	7.85777	1.2374	6.3502	2.15e-10	4.31e-09	0	0	0	36.5233	50.63	43.7937
ENSMUSG00000018931	Natd1	75.5281	0.721815	0.238624	3.0249	0.00248714	0.0145937	50.3228	71.9762	48.8964	90.0039	95.9306	96.0389
ENSMUSG00000018983	E2f2	9.62799	2.06574	0.738986	2.79537	0.00518398	0.0269764	0	5.06874	5.86757	18.2617	12.4354	16.1345
ENSMUSG00000019194	Scn1b	435.898	1.12656	0.102925	10.9454	6.99e-28	4.36e-26	271.306	279.795	271.864	564.807	590.684	636.93
ENSMUSG00000019256	Ahr	150.046	-0.696182	0.164443	-4.23357	2.3e-05	0.000229766	189.258	193.626	174.071	110.874	122.578	109.869
ENSMUSG00000019558	Slc6a8	1122.14	0.738858	0.0716291	10.3151	6.02e-25	3.31e-23	885.025	839.384	802.879	1305.71	1430.08	1469.78
ENSMUSG00000019689	Fmc1	494.87	-0.91962	0.100617	-9.13983	6.25e-20	2.58e-18	635.599	670.088	641.521	300.013	345.528	376.473
ENSMUSG00000019763	Rmnd1	105.185	-1.15088	0.231196	-4.97796	6.43e-07	8.42e-06	153.156	130.774	149.623	74.3511	81.7186	41.4888
ENSMUSG00000019791	Hint3	275.746	-0.714075	0.124124	-5.75291	8.77e-09	1.47e-07	329.286	350.757	349.12	199.574	199.855	225.884
ENSMUSG00000019796	Lrp11	37.1741	0.972509	0.351126	2.76969	0.00561094	0.0287753	15.3156	26.3575	33.2496	53.4806	40.8593	53.7818
ENSMUSG00000019797	1700021F05Rik	415.838	-0.8105	0.10348	-7.83244	4.78e-15	1.4e-13	540.423	499.778	546.662	319.579	302.004	286.58
ENSMUSG00000019863	Qrsl1	158.416	-0.611209	0.161361	-3.78784	0.000151964	0.00126277	211.137	183.489	179.939	127.832	119.025	129.076
ENSMUSG00000019883	Echdc1	12.705	1.52316	0.598147	2.54646	0.0108823	0.0496853	9.84577	5.06874	4.88964	16.9573	24.8709	14.5979
ENSMUSG00000019916	P4ha1	634.435	0.607205	0.0872657	6.95812	3.45e-12	8.08e-11	478.067	503.833	528.081	731.771	749.68	815.178
ENSMUSG00000019944	Rhobtb1	637.472	1.27884	0.0884149	14.4641	2.04e-47	2.89e-45	394.925	352.785	367.701	944.389	900.682	864.35
ENSMUSG00000019945	Cabcoco1	64.8091	-1.13499	0.252716	-4.49115	7.08e-06	7.8e-05	77.6722	93.2649	95.837	43.0454	39.0828	39.9522
ENSMUSG00000019966	Kitl	824.417	-0.668303	0.0768536	-8.69579	3.44e-18	1.27e-16	1020.68	984.35	1026.82	683.508	611.113	620.027
ENSMUSG00000019987	Arg1	11.0397	6.87453	1.29044	5.32728	9.97e-08	1.48e-06	0	0	0	19.5661	21.3179	25.3543
ENSMUSG00000019988	Nedd1	88.9548	-0.87923	0.221868	-3.96284	7.41e-05	0.00066283	121.431	99.3474	125.175	63.9158	52.4065	71.453
ENSMUSG00000019990	Pde7b	86.2813	1.03633	0.223649	4.63371	3.59e-06	4.16e-05	53.6047	67.9212	47.9185	122.614	111.919	113.71
ENSMUSG00000019997	Ctgf	1594.39	2.39522	0.0672135	35.636	3.88e-278	1.63e-274	538.235	495.723	493.854	2808.38	2579.47	2650.67
ENSMUSG00000020017	Hal	26.0104	2.08828	0.458289	4.5567	5.2e-06	5.89e-05	13.1277	3.04125	13.691	37.8277	39.9711	48.4036
ENSMUSG00000020032	Nuak1	358.724	0.858829	0.115536	7.4334	1.06e-13	2.83e-12	251.614	245.327	268.93	447.411	428.135	510.927
ENSMUSG00000020051	Pah	77.4788	-1.47997	0.239316	-6.18417	6.24e-10	1.18e-08	113.773	107.457	122.241	33.9145	39.0828	48.4036
ENSMUSG00000020053	Igf1	215.92	0.587671	0.147698	3.97888	6.92e-05	0.000625282	178.318	142.939	195.586	271.316	263.809	243.555
ENSMUSG00000020097	Sgpl1	215.694	0.671229	0.145646	4.60862	4.05e-06	4.66e-05	138.935	177.406	182.873	250.446	277.133	267.372
ENSMUSG00000020099	Unc5b	416.902	0.647297	0.110152	5.87642	4.19e-09	7.28e-08	321.628	349.743	306.092	452.629	514.294	557.026
ENSMUSG00000020108	Ddit4	577.02	0.825234	0.088983	9.27406	1.79e-20	7.66e-19	402.583	416.651	429.311	731.771	771.886	709.92
ENSMUSG00000020120	Plek	89.6866	0.830247	0.229555	3.61676	0.000298313	0.00229656	70.0144	48.6599	74.3226	134.354	98.5953	112.173
ENSMUSG00000020153	Ndufs7	3345.67	-0.840487	0.0475367	-17.6808	5.9e-70	1.53e-67	4384.65	4341.89	4161.09	2300.97	2467.55	2417.88
ENSMUSG00000020163	Uqcr11	4227.7	-0.729012	0.0555126	-13.1324	2.15e-39	2.25e-37	5212.79	5218.78	5380.56	3335.36	3351.35	2867.34
ENSMUSG00000020169	Best3	18.2794	1.33952	0.521391	2.56913	0.0101953	0.0471169	4.3759	10.1375	16.6248	16.9573	29.3121	32.2691
ENSMUSG00000020178	Adora2a	146.364	-1.00958	0.174906	-5.7721	7.83e-09	1.32e-07	219.889	167.269	200.475	91.3083	98.5953	100.649
ENSMUSG00000020186	Csrp2	375.05	0.605093	0.106062	5.70509	1.16e-08	1.93e-07	294.279	304.125	293.379	463.064	463.664	431.791
ENSMUSG00000020218	Wif1	58.2138	1.12141	0.282468	3.97005	7.19e-05	0.000645155	27.3494	31.4262	50.8523	79.5687	81.7186	78.3678
ENSMUSG00000020230	Prmt2	134.497	0.929502	0.178079	5.2196	1.79e-07	2.56e-06	86.424	88.1961	103.66	160.442	183.867	184.395
ENSMUSG00000020250	Txnrd1	380.596	0.682459	0.106803	6.38991	1.66e-10	3.36e-09	297.561	279.795	300.224	456.542	453.894	495.561
ENSMUSG00000020268	Lyrm7	65.164	-0.994304	0.260142	-3.82216	0.000132286	0.00111855	85.33	92.2511	81.1681	54.785	44.4123	33.0374
ENSMUSG00000020325	Fstl3	45.0455	2.05841	0.340457	6.04604	1.48e-09	2.69e-08	22.9735	17.2337	12.7131	56.0894	79.0539	82.2093
ENSMUSG00000020333	Acsl6	17.1605	-1.76082	0.50936	-3.45693	0.000546365	0.0039097	21.8795	24.33	33.2496	7.82643	7.99421	7.68311
ENSMUSG00000020334	Slc22a4	47.2849	0.945262	0.295021	3.20405	0.00135507	0.00864005	32.8192	29.3987	35.2054	52.1762	65.7302	68.3797
ENSMUSG00000020340	Cyfip2	220.517	-1.74475	0.15079	-11.5708	5.8e-31	4.17e-29	371.951	337.578	311.959	86.0907	111.031	104.49
ENSMUSG00000020387	Jade2	191.903	0.607303	0.153847	3.94745	7.9e-05	0.000705047	165.19	126.719	165.27	215.227	241.603	237.408
ENSMUSG00000020393	Kremen1	789.29	0.670308	0.0834055	8.03674	9.23e-16	2.91e-14	586.37	626.497	618.051	876.56	989.506	1038.76
ENSMUSG00000020400	Tnip1	355.531	0.871665	0.109067	7.99201	1.33e-15	4.08e-14	260.366	241.272	252.306	463.064	452.117	464.06
ENSMUSG00000020415	Pttg1	120.823	-2.82859	0.227295	-12.4446	1.5e-35	1.33e-33	233.017	190.585	213.188	22.1749	39.0828	26.8909
ENSMUSG00000020422	Tns3	331.943	1.41395	0.118282	11.954	6.19e-33	4.89e-31	184.882	167.269	190.696	498.283	490.312	460.219
ENSMUSG00000020427	Igfbp3	620.537	0.938184	0.0875927	10.7108	9.06e-27	5.4e-25	402.583	416.651	455.715	843.95	802.974	801.349
ENSMUSG00000020458	Rtn4	1462.2	1.00624	0.0618645	16.2652	1.74e-59	3.3e-57	924.408	1005.64	984.774	1972.26	1894.63	1991.46
ENSMUSG00000020462	Cfap36	118.858	0.618199	0.18716	3.30305	0.000956386	0.00641857	103.928	83.1274	93.8811	152.615	147.449	132.15
ENSMUSG00000020467	Efemp1	139.182	1.16756	0.176578	6.61216	3.79e-11	8.2e-10	85.33	77.0449	94.8591	193.052	181.202	203.603
ENSMUSG00000020469	Myl7	787.367	-0.681222	0.0849119	-8.02269	1.03e-15	3.22e-14	946.288	950.896	1009.22	624.81	652.861	540.123
ENSMUSG00000020473	Aebp1	414.907	1.23708	0.109083	11.3407	8.25e-30	5.58e-28	246.144	222.011	273.82	563.503	574.695	609.271
ENSMUSG00000020475	Pgam2	4866.79	-0.632545	0.0463645	-13.6429	2.23e-42	2.68e-40	5811.19	6051.07	5893	3667.99	4050.4	3727.08
ENSMUSG00000020477	Mrps24	531.731	-0.587476	0.0959799	-6.12083	9.31e-10	1.73e-08	623.565	646.772	645.433	409.583	471.659	393.375
ENSMUSG00000020486	Sept4	333.374	-0.605276	0.132454	-4.56972	4.88e-06	5.56e-05	351.166	450.104	406.818	255.663	229.167	307.325
ENSMUSG00000020532	Acaca	174.656	0.938715	0.158249	5.93188	2.99e-09	5.3e-08	119.243	132.801	107.572	228.271	214.956	245.091
ENSMUSG00000020534	Shmt1	36.7629	-0.882669	0.335779	-2.62872	0.00857058	0.0411017	51.4168	46.6324	44.0068	33.9145	23.0944	21.5127
ENSMUSG00000020577	Tspan13	736.387	-0.645838	0.0795775	-8.11583	4.82e-16	1.56e-14	859.864	910.346	924.142	576.547	594.237	553.184
ENSMUSG00000020580	Rock2	1019.05	0.841891	0.0701734	11.9973	3.67e-33	2.95e-31	760.312	700.5	728.557	1337.02	1264.86	1323.03
ENSMUSG00000020592	Sdc1	124.226	0.749868	0.184034	4.07462	4.61e-05	0.000430298	89.7059	97.3199	90.9474	159.137	137.678	170.565
ENSMUSG00000020598	Nrcam	13.0887	1.59861	0.590733	2.70616	0.00680671	0.033814	6.56385	3.04125	9.77929	22.1749	17.7649	19.2078
ENSMUSG00000020612	Prkar1a	4094.41	0.728847	0.0449166	16.2267	3.27e-59	6.05e-57	3207.53	2941.9	3096.12	5125.01	5112.74	5083.15
ENSMUSG00000020627	Klhl29	24.7617	2.10611	0.466132	4.51828	6.23e-06	6.94e-05	12.0337	13.1787	2.93379	43.0454	38.1946	39.1839
ENSMUSG00000020634	Ubxn2a	234.943	0.641989	0.141125	4.54908	5.39e-06	6.1e-05	192.54	189.571	170.16	249.141	322.433	285.812
ENSMUSG00000020638	Cmpk2	129.719	-0.688924	0.177095	-3.89013	0.000100192	0.000871671	163.002	171.324	146.689	95.2216	96.8188	105.259
ENSMUSG00000020641	Rsad2	193.943	-1.12732	0.15854	-7.11062	1.16e-12	2.82e-11	218.795	286.891	292.401	121.31	119.025	125.235
ENSMUSG00000020642	Rnf144a	138.222	-1.16129	0.190133	-6.10776	1.01e-09	1.86e-08	205.667	205.791	164.292	63.9158	95.9306	93.734
ENSMUSG00000020658	Efr3b	174.814	-0.800281	0.152688	-5.24128	1.59e-07	2.29e-06	233.017	222.011	211.233	130.44	120.801	131.381
ENSMUSG00000020668	Kif3c	61.3225	0.972126	0.270357	3.59572	0.0003235	0.00246345	51.4168	42.5774	30.3158	88.6995	71.9479	82.9776
ENSMUSG00000020681	Ace	981.537	0.920399	0.0830928	11.0768	1.63e-28	1.04e-26	712.177	703.542	624.896	1143.96	1338.59	1366.06
ENSMUSG00000020689	Itgb3	65.0023	0.843305	0.257383	3.27645	0.00105119	0.00694968	44.853	42.5774	51.8302	84.7863	96.8188	69.148
ENSMUSG00000020733	Slc9a3r1	94.336	0.829973	0.21041	3.94456	7.99e-05	0.00071172	68.9204	69.9487	65.5212	112.179	111.919	137.528
ENSMUSG00000020810	Cygb	1109.75	0.643819	0.0669154	9.62138	6.5e-22	3.08e-20	830.327	882.975	886.003	1314.84	1382.11	1362.22
ENSMUSG00000020811	Wscd1	107.928	-0.760543	0.193242	-3.9357	8.3e-05	0.000735753	143.311	140.911	123.219	78.2643	83.4951	78.3678
ENSMUSG00000020817	Rabep1	372.615	0.688487	0.112432	6.12357	9.15e-10	1.7e-08	278.963	276.753	299.246	489.152	412.146	479.426
ENSMUSG00000020826	Nos2	88.9028	-0.96789	0.223112	-4.33814	1.44e-05	0.000149845	125.807	119.622	109.528	44.3498	65.7302	68.3797
ENSMUSG00000020836	Coro6	1540.43	-0.693395	0.0656088	-10.5686	4.17e-26	2.39e-24	1901.33	1964.65	1852.2	1069.61	1257.76	1197.03
ENSMUSG00000020838	Slc6a4	19.9898	4.4692	0.754304	5.92494	3.12e-09	5.51e-08	3.28192	2.0275	0	41.741	39.0828	33.8057
ENSMUSG00000020866	Cacna1g	75.8803	-0.650811	0.252342	-2.57908	0.00990642	0.0460914	100.646	79.0724	98.7708	50.8718	79.0539	46.867
ENSMUSG00000020877	Scrn2	91.2621	-0.597733	0.214767	-2.78318	0.00538295	0.02778	124.713	110.499	93.8811	79.5687	72.8362	66.0748
ENSMUSG00000020882	Cacnb1	66.552	0.828622	0.253382	3.27025	0.00107453	0.00706255	42.665	54.7424	46.9406	70.4379	97.7071	86.8192
ENSMUSG00000020886	Dlg4	66.8007	0.680458	0.252098	2.69918	0.00695106	0.0344123	56.8867	56.7699	41.073	73.0467	80.8304	92.1974
ENSMUSG00000020893	Per1	406.499	0.854637	0.107286	7.96595	1.64e-15	5e-14	275.682	323.386	269.908	511.327	523.177	535.513
ENSMUSG00000020901	Pik3r5	29.7368	1.6087	0.384382	4.18516	2.85e-05	0.000280011	14.2217	13.1787	16.6248	43.0454	50.63	40.7205
ENSMUSG00000020905	Usp43	37.497	-0.914376	0.330276	-2.76852	0.00563119	0.02885	48.1349	56.7699	42.0509	27.3925	22.2062	28.4275
ENSMUSG00000020911	Krt19	73.1322	3.04599	0.295839	10.2961	7.34e-25	3.98e-23	19.6915	16.22	11.7351	134.354	120.801	135.991
ENSMUSG00000020914	Top2a	26.2559	2.00225	0.438756	4.56348	5.03e-06	5.72e-05	5.46987	10.1375	15.6469	39.1321	47.9653	39.1839
ENSMUSG00000021003	Galc	90.169	0.796384	0.218415	3.64619	0.000266155	0.00208326	62.3565	55.7562	79.2122	116.092	120.801	106.795
ENSMUSG00000021044	Adck1	120.552	-0.610871	0.185784	-3.28807	0.00100876	0.00670329	127.995	155.104	154.513	87.3951	103.037	95.2706
ENSMUSG00000021061	Sptb	447.59	0.853195	0.109651	7.78098	7.2e-15	2.08e-13	322.722	341.633	295.334	513.936	571.142	640.772
ENSMUSG00000021069	Pygl	67.1459	0.967642	0.256054	3.77906	0.000157424	0.00130434	35.0072	50.6874	50.8523	75.6555	97.7071	92.9657
ENSMUSG00000021070	Bdkrb2	17.313	1.79254	0.531622	3.37183	0.000746695	0.00516768	5.46987	5.06874	12.7131	20.8705	32.8651	26.8909
ENSMUSG00000021079	Timm9	114.294	-0.641547	0.191455	-3.35091	0.000805467	0.00553804	132.371	146.994	137.888	91.3083	100.372	76.8311
ENSMUSG00000021091	Serpina3n	776.87	1.53587	0.0827137	18.5685	5.78e-77	1.68e-74	375.233	411.582	408.774	1128.31	1121.85	1215.47
ENSMUSG00000021109	Hif1a	538.337	0.722763	0.09413	7.67835	1.61e-14	4.55e-13	389.455	381.17	447.891	661.333	673.291	676.882
ENSMUSG00000021187	Tc2n	6.63912	2.48095	0.959822	2.5848	0.00974343	0.0455342	0	5.06874	0.977929	9.13083	6.21772	18.4395
ENSMUSG00000021196	Pfkp	1245.23	0.733419	0.0674423	10.8748	1.52e-27	9.39e-26	879.555	998.543	926.098	1595.29	1503.8	1568.12
ENSMUSG00000021226	Acot2	256.435	-1.13862	0.143974	-7.90849	2.61e-15	7.83e-14	389.455	348.73	323.694	133.049	155.443	188.236
ENSMUSG00000021242	Npc2	848.098	0.732948	0.0770454	9.51319	1.85e-21	8.35e-20	622.471	664.005	622.94	1095.7	1085.44	998.036
ENSMUSG00000021250	Fos	36.6964	1.49677	0.345093	4.3373	1.44e-05	0.000150331	16.4096	22.3025	18.5806	61.307	52.4065	49.1719
ENSMUSG00000021253	Tgfb3	235.884	0.990035	0.138928	7.12626	1.03e-12	2.54e-11	170.66	136.856	167.226	301.318	307.333	331.911
ENSMUSG00000021266	Wars	842.309	-1.35481	0.0853475	-15.874	9.59e-57	1.65e-54	1119.14	1291.52	1225.34	456.542	445.011	516.305
ENSMUSG00000021270	Hsp90aa1	1402.46	0.696707	0.0646768	10.7721	4.66e-27	2.83e-25	1089.6	1022.87	1098.21	1762.25	1637.04	1804.76
ENSMUSG00000021277	Traf3	202.302	1.10067	0.159188	6.91428	4.7e-12	1.09e-10	129.089	148.007	109.528	254.359	316.216	256.616
ENSMUSG00000021290	2010107E04Rik	2440.69	-0.628728	0.0751673	-8.36438	6.04e-17	2.06e-15	3121.11	2641.83	3124.48	2027.05	2044.74	1684.91
ENSMUSG00000021294	Kif26a	285.806	-0.590341	0.118703	-4.97324	6.58e-07	8.59e-06	348.978	343.661	337.385	232.184	228.279	224.347
ENSMUSG00000021379	Id4	21.6694	1.42543	0.467846	3.0468	0.0023129	0.013681	15.3156	10.1375	9.77929	39.1321	19.5414	36.1106
ENSMUSG00000021423	Ly86	70.1394	1.08267	0.259558	4.17119	3.03e-05	0.000295334	56.8867	29.3987	48.8964	95.2216	95.9306	94.5023
ENSMUSG00000021451	Sema4d	91.7245	1.07723	0.22506	4.78642	1.7e-06	2.07e-05	67.8264	53.7287	54.764	150.007	105.701	118.32
ENSMUSG00000021456	Fbp2	73.3513	-1.43365	0.247309	-5.79701	6.75e-09	1.15e-07	109.397	114.554	95.837	49.5674	34.6416	36.1106
ENSMUSG00000021457	Syk	329.6	0.881661	0.119158	7.39912	1.37e-13	3.62e-12	205.667	237.217	253.283	400.452	436.129	444.852
ENSMUSG00000021508	Cxcl14	615.717	1.34891	0.0941086	14.3335	1.35e-46	1.82e-44	356.636	373.06	313.915	832.21	881.14	937.34
ENSMUSG00000021519	Mterf3	126.572	-0.600005	0.185681	-3.23138	0.00123194	0.00792995	178.318	135.842	142.778	108.266	101.26	92.9657
ENSMUSG00000021556	Golm1	74.3951	0.89514	0.238759	3.74913	0.000177446	0.00145161	42.665	60.8249	52.8081	87.3951	101.26	101.417
ENSMUSG00000021567	Nkd2	83.2859	1.88088	0.238235	7.89506	2.9e-15	8.67e-14	31.7253	39.5362	35.2054	133.049	140.343	119.857
ENSMUSG00000021596	Mctp1	55.0607	1.4533	0.289844	5.01407	5.33e-07	7.12e-06	22.9735	29.3987	36.1834	66.5246	86.1599	89.1241
ENSMUSG00000021606	Ndufs6	2944.09	-0.846904	0.0515733	-16.4214	1.35e-60	2.67e-58	3787.34	3748.84	3809.03	2184.88	2169.1	1965.34
ENSMUSG00000021622	Ckmt2	11685.1	-0.61617	0.0372024	-16.5626	1.3e-61	2.64e-59	14370.4	13864	14189.7	9352.58	9444.72	8889.36
ENSMUSG00000021665	Hexb	88.6433	0.759936	0.211786	3.58822	0.00033294	0.00252621	65.6385	65.8937	65.5212	120.005	105.701	109.1
ENSMUSG00000021702	Thbs4	260.883	1.56838	0.132447	11.8416	2.38e-32	1.84e-30	133.465	127.732	133.976	371.755	410.37	387.997
ENSMUSG00000021728	Emb	36.7429	1.13031	0.343322	3.29226	0.000993845	0.00661464	26.2554	16.22	26.4041	57.3938	48.8535	45.3304
ENSMUSG00000021730	Hcn1	14.9804	1.94486	0.5827	3.33767	0.000844849	0.0057688	5.46987	5.06874	7.82343	31.3057	13.3237	26.8909
ENSMUSG00000021731	Mrps30	171.206	-0.609388	0.155447	-3.92022	8.85e-05	0.000779754	215.513	187.544	217.1	140.876	127.907	138.296
ENSMUSG00000021764	Ndufs4	1441.34	-0.728005	0.0723227	-10.0661	7.8e-24	4.07e-22	1875.07	1688.91	1820.9	1189.62	1091.65	981.902
ENSMUSG00000021765	Fst	19.8585	3.40547	0.60401	5.63811	1.72e-08	2.8e-07	2.18795	4.05499	3.91171	43.0454	27.5356	38.4156
ENSMUSG00000021838	Samd4	488.494	1.03209	0.100134	10.3071	6.54e-25	3.58e-23	340.226	292.973	328.584	692.639	617.331	659.211
ENSMUSG00000021908	Gm6768	39.3504	1.43782	0.339962	4.22935	2.34e-05	0.000233835	26.2554	22.3025	15.6469	46.9586	60.4007	64.5382
ENSMUSG00000021913	Ogdhl	826.542	-0.763992	0.0772943	-9.8842	4.87e-23	2.43e-21	1018.49	1072.55	1034.65	568.721	621.772	643.077
ENSMUSG00000021922	Itih4	149.543	1.30658	0.18622	7.01635	2.28e-12	5.41e-11	101.74	72.9899	85.0798	177.399	214.956	245.091
ENSMUSG00000021950	Anxa8	47.719	2.37937	0.344922	6.8983	5.26e-12	1.22e-10	16.4096	19.2612	10.7572	66.5246	100.372	72.9896
ENSMUSG00000021983	Atp8a2	70.8086	1.15021	0.260754	4.41111	1.03e-05	0.000110038	43.759	36.495	50.8523	122.614	78.1657	92.9657
ENSMUSG00000022096	Hr	124.291	0.668659	0.182694	3.66	0.000252214	0.0019852	99.5517	100.361	88.9915	135.658	165.214	155.967
ENSMUSG00000022132	Cldn10	5.64315	3.95019	1.25985	3.13544	0.00171594	0.0105923	1.09397	0	0.977929	11.7396	6.21772	13.8296
ENSMUSG00000022148	Fyb	29.6241	1.14137	0.388723	2.93621	0.00332251	0.018701	12.0337	22.3025	20.5365	50.8718	38.1946	33.8057
ENSMUSG00000022193	Psmb5	357.983	-0.83948	0.115011	-7.29911	2.9e-13	7.5e-12	449.623	475.448	449.847	277.838	270.027	225.115
ENSMUSG00000022215	Fitm1	425.073	-0.910408	0.104531	-8.70949	3.05e-18	1.13e-16	578.712	560.603	523.192	313.057	302.892	271.982
ENSMUSG00000022217	Emc9	239.312	-0.83971	0.13532	-6.20537	5.46e-10	1.04e-08	318.347	318.317	282.621	189.139	166.102	161.345
ENSMUSG00000022220	Adcy4	330.196	-0.604697	0.122098	-4.95254	7.33e-07	9.46e-06	377.421	453.146	362.811	281.751	254.038	252.006
ENSMUSG00000022231	Sema5a	86.688	0.86733	0.21763	3.98534	6.74e-05	0.000611158	60.1686	56.7699	67.4771	106.961	106.59	122.162
ENSMUSG00000022296	Baalc	12.8502	2.69135	0.683531	3.93743	8.24e-05	0.000731259	2.18795	5.06874	2.93379	31.3057	13.3237	22.281
ENSMUSG00000022340	Sybu	66.5145	-0.787187	0.254717	-3.09043	0.00199866	0.0121069	80.9541	98.3336	72.3667	58.6982	42.6358	46.0987
ENSMUSG00000022346	Myc	37.275	1.27782	0.345004	3.70379	0.000212402	0.00170204	24.0674	22.3025	18.5806	63.9158	53.2948	41.4888
ENSMUSG00000022353	Mtss1	267.688	-0.650797	0.127358	-5.10999	3.22e-07	4.46e-06	312.877	318.317	350.098	200.878	226.503	197.456
ENSMUSG00000022354	Ndufb9	1258.42	-1.22238	0.273312	-4.47247	7.73e-06	8.45e-05	2058.86	1292.53	1932.39	932.65	753.233	580.843
ENSMUSG00000022358	Fbxo32	638.082	1.11311	0.0912164	12.203	3e-34	2.54e-32	393.831	374.073	440.068	928.736	858.934	832.85
ENSMUSG00000022371	Col14a1	381.922	1.53849	0.117825	13.0574	5.77e-39	5.89e-37	182.694	215.928	186.784	622.201	522.289	561.636
ENSMUSG00000022372	Sla	31.3331	1.23195	0.374444	3.29007	0.00100161	0.00665843	13.1277	17.2337	25.4261	46.9586	45.3005	39.9522
ENSMUSG00000022400	Rbx1	615.29	-0.595405	0.0954912	-6.23518	4.51e-10	8.69e-09	712.177	691.377	816.57	490.456	529.395	451.767
ENSMUSG00000022425	Enpp2	163.71	1.16052	0.162072	7.16053	8.04e-13	2e-11	108.303	92.2511	102.682	240.011	218.509	220.505
ENSMUSG00000022440	C1qtnf6	277.684	0.703591	0.125663	5.59902	2.16e-08	3.47e-07	193.633	223.025	218.078	318.275	353.522	359.57
ENSMUSG00000022442	Ttll1	366.751	-1.21641	0.10931	-11.1281	9.16e-29	5.91e-27	498.852	513.971	524.17	228.271	224.726	210.517
ENSMUSG00000022450	Ndufa6	2360.61	-0.718109	0.0525553	-13.6639	1.67e-42	2.04e-40	2842.15	2879.05	3085.36	1802.69	1782.71	1771.73
ENSMUSG00000022468	Endou	57.0833	-0.73481	0.268141	-2.74038	0.00613674	0.0309908	79.8601	72.9899	60.6316	46.9586	44.4123	37.6473
ENSMUSG00000022469	Rapgef3	328.424	-0.68052	0.125687	-5.41441	6.15e-08	9.4e-07	376.327	469.366	369.657	230.88	258.48	265.836
ENSMUSG00000022488	Nckap1l	121.595	0.700982	0.185043	3.7882	0.000151741	0.00126154	97.3637	81.0999	99.7487	142.18	161.661	147.516
ENSMUSG00000022525	Hrasls	53.7774	-1.5156	0.28616	-5.29635	1.18e-07	1.73e-06	70.0144	76.0312	92.9032	27.3925	30.2004	26.1226
ENSMUSG00000022537	Tmem44	98.888	-0.744967	0.218654	-3.40705	0.000656686	0.00461295	114.867	130.774	128.109	54.785	71.0597	93.734
ENSMUSG00000022548	Apod	291.362	0.59951	0.12562	4.77239	1.82e-06	2.2e-05	241.768	225.052	227.857	371.755	309.11	372.631
ENSMUSG00000022574	Naprt	175.003	-0.686433	0.161046	-4.26235	2.02e-05	0.000204248	203.479	214.915	228.835	130.44	156.331	116.015
ENSMUSG00000022579	Gpihbp1	953.294	-0.824906	0.0737903	-11.1791	5.16e-29	3.4e-27	1158.52	1302.67	1195.03	683.508	683.949	696.09
ENSMUSG00000022598	Psca	5.74636	3.97034	1.26075	3.14919	0.00163724	0.0101886	0	2.0275	0	14.3485	8.88246	9.21974
ENSMUSG00000022623	Shank3	777.046	-0.666998	0.0834412	-7.99363	1.31e-15	4.03e-14	973.637	968.13	925.12	532.197	620.884	642.308
ENSMUSG00000022629	Kif21a	152.704	0.644465	0.178363	3.61322	0.000302413	0.00232388	122.525	105.43	131.042	156.529	179.426	221.274
ENSMUSG00000022665	Ccdc80	1376.29	0.994674	0.0668106	14.888	3.95e-50	5.99e-48	956.134	868.783	932.944	1920.08	1725.86	1853.94
ENSMUSG00000022680	Pdxdc1	351.339	0.586082	0.120955	4.84547	1.26e-06	1.58e-05	315.065	274.726	253.283	442.193	374.84	447.926
ENSMUSG00000022687	Boc	98.2058	0.764525	0.210691	3.62865	0.000284909	0.00220835	60.1686	72.9899	85.0798	121.31	113.695	135.991
ENSMUSG00000022748	Cmss1	243.038	-0.965821	0.137309	-7.0339	2.01e-12	4.79e-11	305.219	355.826	302.18	177.399	150.114	167.492
ENSMUSG00000022816	Fstl1	1905.68	0.786526	0.0559593	14.0553	7.14e-45	9.33e-43	1363.09	1365.52	1467.87	2384.45	2382.28	2470.89
ENSMUSG00000022817	Itgb5	1183.4	0.995492	0.0726096	13.7102	8.82e-43	1.09e-40	778.91	816.068	780.387	1463.54	1553.54	1707.96
ENSMUSG00000022840	Adcy5	712.223	0.706614	0.0794509	8.89372	5.91e-19	2.28e-17	519.638	552.493	551.552	871.342	890.911	887.4
ENSMUSG00000022878	Adipoq	71.1717	3.90715	0.349599	11.1761	5.34e-29	3.5e-27	8.7518	10.1375	7.82343	134.354	126.131	139.833
ENSMUSG00000022887	Masp1	132.368	1.81927	0.19462	9.3478	8.95e-21	3.89e-19	48.1349	66.9074	59.6536	224.358	183.867	211.286
ENSMUSG00000022890	Atp5j	4999.7	-0.629082	0.0501513	-12.5437	4.31e-36	3.86e-34	6086.87	5865.55	6254.83	4170.18	3965.13	3655.63
ENSMUSG00000022899	Slc15a2	18.6122	-1.52632	0.497288	-3.06929	0.0021457	0.0128899	21.8795	28.385	32.2716	10.4352	13.3237	5.37818
ENSMUSG00000022913	Psmg1	130.678	-0.709995	0.186338	-3.81025	0.000138827	0.00116509	144.405	184.502	157.446	104.352	83.4951	109.869
ENSMUSG00000022941	Ripply3	77.0915	-0.805832	0.247038	-3.26198	0.00110636	0.00722931	79.8601	97.3199	118.329	41.741	63.0655	62.2332
ENSMUSG00000022951	Rcan1	1018.17	1.16917	0.0694259	16.8406	1.23e-63	2.66e-61	647.633	623.455	610.227	1398.32	1420.31	1409.08
ENSMUSG00000022952	Runx1	48.6306	1.78441	0.314051	5.68191	1.33e-08	2.19e-07	17.5036	23.3162	24.4482	86.0907	61.289	79.1361
ENSMUSG00000022956	Atp5o	4519.83	-0.921394	0.0469006	-19.6457	6.3e-86	2.08e-83	6067.18	5649.62	6023.06	3257.1	3113.3	3008.71
ENSMUSG00000022957	Itsn1	457.154	0.591931	0.0998897	5.92585	3.11e-09	5.48e-08	359.918	362.922	372.591	526.98	525.842	594.673
ENSMUSG00000022974	Paxbp1	142.138	-0.683163	0.173335	-3.94128	8.1e-05	0.00072112	160.814	170.31	195.586	96.526	112.807	116.783
ENSMUSG00000022982	Sod1	1712.73	-0.712624	0.0600099	-11.8751	1.59e-32	1.24e-30	2079.65	2098.46	2198.38	1347.45	1332.37	1220.08
ENSMUSG00000022987	Zfp641	60.9946	0.74162	0.257323	2.88206	0.00395082	0.0215886	48.1349	40.5499	47.9185	84.7863	69.2832	75.2945
ENSMUSG00000022995	Enah	1185.56	0.937669	0.0713488	13.1421	1.89e-39	1.99e-37	773.44	791.738	873.29	1590.07	1468.27	1616.53
ENSMUSG00000023011	Faim2	8.46717	3.51728	0.929479	3.78414	0.000154238	0.0012804	1.09397	2.0275	0.977929	13.044	15.9884	17.6712
ENSMUSG00000023013	Aqp2	9.63023	2.37215	0.750109	3.16241	0.00156467	0.00980219	6.56385	1.01375	1.95586	14.3485	17.7649	16.1345
ENSMUSG00000023027	Atf1	305.25	0.599002	0.117278	5.10756	3.26e-07	4.51e-06	254.896	233.162	241.548	348.276	374.84	378.777
ENSMUSG00000023034	Nr4a1	119.322	1.14964	0.188118	6.11126	9.88e-10	1.83e-08	71.1083	76.0312	75.3005	165.659	151.89	175.943
ENSMUSG00000023039	Krt7	15.1954	1.60239	0.544903	2.94069	0.00327482	0.0184573	7.65782	10.1375	4.88964	22.1749	18.6532	27.6592
ENSMUSG00000023043	Krt18	43.0399	2.11133	0.349649	6.03843	1.56e-09	2.82e-08	19.6915	10.1375	18.5806	82.1775	57.736	69.9163
ENSMUSG00000023046	Igfbp6	551.782	1.25302	0.0909001	13.7845	3.16e-43	3.94e-41	319.441	338.592	320.761	768.294	774.551	789.056
ENSMUSG00000023078	Cxcl13	56.2344	4.02425	0.405204	9.93141	3.04e-23	1.52e-21	9.84577	5.06874	4.88964	101.744	102.148	113.71
ENSMUSG00000023079	Gtf2ird1	77.7382	0.628581	0.235465	2.66954	0.00759558	0.0371232	61.2626	59.8112	62.5874	90.0039	79.0539	113.71
ENSMUSG00000023089	Ndufa5	4378.54	-0.877361	0.0614028	-14.2886	2.58e-46	3.45e-44	5765.25	5478.3	5756.09	3353.63	3201.24	2716.75
ENSMUSG00000023092	Fhl1	1862.15	1.21445	0.0590921	20.5518	7.42e-94	2.84e-91	1128.98	1060.38	1174.49	2650.55	2503.97	2654.52
ENSMUSG00000023153	Tmem52	27.7086	-1.08173	0.392455	-2.75632	0.00584558	0.0297432	33.9132	40.5499	38.1392	18.2617	23.0944	12.293
ENSMUSG00000023224	Serping1	1928.46	0.648939	0.056993	11.3863	4.89e-30	3.37e-28	1433.11	1534.82	1536.33	2389.67	2254.37	2422.49
ENSMUSG00000023232	Serinc2	18.5139	3.00183	0.590511	5.08343	3.71e-07	5.09e-06	5.46987	6.08249	0.977929	27.3925	31.9769	39.1839
ENSMUSG00000023262	Acy1	71.3694	-0.642184	0.244102	-2.63081	0.00851828	0.0408858	96.2698	92.2511	73.3446	46.9586	64.842	54.5501
ENSMUSG00000023336	Wfdc1	107.661	-0.672968	0.195947	-3.43444	0.000593786	0.00421814	141.123	117.595	137.888	88.6995	74.6127	86.0509
ENSMUSG00000023349	Clec4n	36.9123	1.36903	0.339255	4.0354	5.45e-05	0.000503613	24.0674	21.2887	16.6248	52.1762	55.0713	52.2452
ENSMUSG00000023367	Tmem176a	311.648	0.907114	0.118908	7.62872	2.37e-14	6.6e-13	218.795	235.19	196.564	406.974	405.928	406.437
ENSMUSG00000023439	Gnb3	51.7997	-1.19763	0.298287	-4.01503	5.94e-05	0.000543775	85.33	71.9762	59.6536	26.0881	40.8593	26.8909
ENSMUSG00000023800	Tiam2	35.6973	0.917073	0.35683	2.57005	0.0101683	0.0470568	24.0674	22.3025	28.3599	30.0013	59.5125	49.9402
ENSMUSG00000023826	Park2	65.1296	0.928697	0.249659	3.71986	0.000199332	0.00160956	43.759	50.6874	40.0951	86.0907	87.9364	82.2093
ENSMUSG00000023845	Lnpep	203.152	0.94316	0.143406	6.57685	4.81e-11	1.03e-09	140.029	139.897	136.91	276.534	250.485	275.055
ENSMUSG00000023905	Tnfrsf12a	624.875	0.753078	0.0845755	8.90421	5.38e-19	2.08e-17	474.785	472.407	448.869	798.296	761.227	793.666
ENSMUSG00000023913	Pla2g7	85.1464	0.756788	0.22437	3.37294	0.000743689	0.00515044	71.1083	53.7287	64.5433	122.614	95.9306	102.954
ENSMUSG00000023939	Mrpl14	300.677	-0.995539	0.129079	-7.71266	1.23e-14	3.51e-13	453.999	350.757	396.061	207.4	206.073	189.773
ENSMUSG00000023967	Mrps18a	449.195	-0.67354	0.108438	-6.2113	5.25e-10	1e-08	508.698	549.452	596.536	371.755	303.78	364.948
ENSMUSG00000023991	Foxp4	112.802	0.61699	0.188576	3.27184	0.00106852	0.00703621	85.33	91.2374	90.9474	130.44	130.572	148.284
ENSMUSG00000023992	Trem2	98.5338	1.506	0.221303	6.80512	1.01e-11	2.3e-10	48.1349	62.8524	43.0289	148.702	127.907	160.577
ENSMUSG00000024007	Ppil1	220.294	-0.587249	0.137933	-4.25751	2.07e-05	0.0002081	266.93	247.355	280.665	161.746	182.979	182.09
ENSMUSG00000024011	Pi16	1209.77	0.747848	0.0711834	10.5059	8.11e-26	4.6e-24	870.804	888.044	953.48	1394.41	1583.74	1568.12
ENSMUSG00000024036	Slc37a1	174.951	1.03115	0.164398	6.27227	3.56e-10	6.96e-09	111.585	132.801	100.727	224.358	262.033	218.2
ENSMUSG00000024038	Ndufv3	2015.67	-0.825744	0.0606181	-13.6221	2.96e-42	3.54e-40	2583.97	2573.91	2565.11	1557.46	1485.15	1328.41
ENSMUSG00000024042	Sik1	238.844	0.817743	0.148926	5.49093	4e-08	6.24e-07	144.405	211.873	162.336	292.187	329.539	292.727
ENSMUSG00000024044	Epb41l3	35.93	-1.05368	0.346982	-3.0367	0.00239187	0.0140916	40.4771	58.7974	45.9626	23.4793	28.4239	18.4395
ENSMUSG00000024065	Ehd3	63.3038	0.822591	0.252438	3.25859	0.00111968	0.00730787	41.571	49.6737	45.9626	76.9599	88.8246	76.8311
ENSMUSG00000024066	Xdh	1638.79	-0.624872	0.0589565	-10.5989	3.02e-26	1.75e-24	1928.68	1968.7	2069.3	1267.88	1261.31	1336.86
ENSMUSG00000024087	Cyp1b1	156.265	1.0229	0.18186	5.62463	1.86e-08	3.02e-07	96.2698	116.581	94.8591	255.663	176.761	197.456
ENSMUSG00000024112	Cacna1h	38.7236	-1.42151	0.347047	-4.09602	4.2e-05	0.000397709	53.6047	68.9349	46.9406	20.8705	15.1002	26.8909
ENSMUSG00000024118	Tedc2	20.9237	-1.24317	0.439164	-2.83077	0.00464355	0.0246002	30.6313	30.4125	27.382	11.7396	11.5472	13.8296
ENSMUSG00000024120	Lrpprc	622.401	-0.609361	0.092775	-6.56816	5.09e-11	1.09e-09	772.346	768.422	709.976	551.763	483.206	448.694
ENSMUSG00000024121	Atp6v0c	19.1369	-1.56826	0.477157	-3.28666	0.00101382	0.00673428	28.4433	32.44	24.4482	13.044	7.99421	8.45142
ENSMUSG00000024132	Eci1	1566.66	-0.940648	0.0586959	-16.0258	8.44e-58	1.51e-55	2115.75	2052.84	2010.62	1093.09	1042.8	1084.86
ENSMUSG00000024164	C3	3084.51	1.40363	0.0523557	26.8095	2.5e-158	2.48e-155	1740.51	1704.11	1637.05	4248.45	4485.64	4691.31
ENSMUSG00000024191	Bnip1	133.867	-0.606282	0.176101	-3.44281	0.000575698	0.00409353	172.848	157.131	156.469	92.6127	106.59	117.552
ENSMUSG00000024222	Fkbp5	454.018	1.27684	0.116492	10.9607	5.91e-28	3.72e-26	217.701	277.767	299.246	652.202	588.019	689.175
ENSMUSG00000024232	Bambi	153.234	0.725547	0.166656	4.35357	1.34e-05	0.00014028	122.525	105.43	119.307	181.312	180.314	210.517
ENSMUSG00000024236	Svil	1301	0.715192	0.0709201	10.0845	6.47e-24	3.43e-22	974.731	1024.9	958.37	1550.94	1532.22	1764.81
ENSMUSG00000024268	Celf4	12.1107	2.1821	0.652998	3.34167	0.000832753	0.00570702	2.18795	3.04125	7.82343	15.6529	23.9826	19.9761
ENSMUSG00000024300	Myo1f	63.4565	0.894925	0.258855	3.45725	0.000545724	0.0039077	43.759	50.6874	38.1392	95.2216	79.9421	72.9896
ENSMUSG00000024309	Pfdn6	272.132	-0.727163	0.136484	-5.32783	9.94e-08	1.47e-06	388.361	298.042	329.562	229.575	193.638	193.614
ENSMUSG00000024338	Psmb8	319.217	-0.76772	0.127227	-6.03425	1.6e-09	2.88e-08	348.978	419.692	435.178	255.663	246.044	209.749
ENSMUSG00000024371	C2	16.8393	2.24343	0.553123	4.05594	4.99e-05	0.000463112	7.65782	3.04125	6.8455	33.9145	25.7591	23.8177
ENSMUSG00000024395	Lims2	792.994	-0.648288	0.0756561	-8.56888	1.04e-17	3.69e-16	941.912	973.199	988.686	627.419	601.343	625.405
ENSMUSG00000024437	Gm8615	28.6038	1.48393	0.414908	3.57652	0.000348199	0.00262661	19.6915	14.1925	11.7351	36.5233	31.0886	58.3917
ENSMUSG00000024440	Pcdh12	202.878	-0.876504	0.146447	-5.98513	2.16e-09	3.86e-08	247.238	269.657	271.864	131.745	160.773	135.991
ENSMUSG00000024451	Arap3	835.299	-0.612141	0.0782061	-7.82728	4.99e-15	1.46e-13	1030.52	1016.79	987.708	600.026	693.72	683.029
ENSMUSG00000024480	Ap3s1	183.233	0.615775	0.164858	3.73519	0.000187576	0.00152413	163.002	150.035	120.285	254.359	192.749	218.969
ENSMUSG00000024486	Hbegf	143.039	1.23876	0.174832	7.08542	1.39e-12	3.36e-11	95.1758	86.1686	74.3226	206.096	193.638	202.834
ENSMUSG00000024501	Dpysl3	495.571	0.655548	0.0997549	6.57158	4.98e-11	1.07e-09	344.602	381.17	428.333	598.722	601.343	619.259
ENSMUSG00000024511	Rab27b	20.1576	1.36535	0.468647	2.91338	0.00357539	0.0199116	9.84577	15.2062	8.80136	26.0881	36.4181	24.586
ENSMUSG00000024515	Smad4	471.424	1.06747	0.102918	10.3721	3.32e-25	1.84e-23	286.621	327.441	301.202	588.287	640.425	684.565
ENSMUSG00000024521	Pmaip1	10.4099	2.01283	0.751568	2.67817	0.00740263	0.0363912	7.65782	0	4.88964	11.7396	26.6474	11.5247
ENSMUSG00000024525	Impa2	52.8655	-1.33072	0.303869	-4.37923	1.19e-05	0.000125674	84.236	76.0312	68.455	19.5661	26.6474	42.2571
ENSMUSG00000024529	Lox	219.762	1.7345	0.147371	11.7696	5.6e-32	4.23e-30	94.0818	114.554	95.837	337.841	348.192	328.069
ENSMUSG00000024533	Spire1	70.4243	0.766627	0.240449	3.18831	0.00143106	0.00906965	53.6047	47.6462	55.7419	78.2643	89.7129	97.5755
ENSMUSG00000024610	Cd74	997.213	0.964787	0.0802626	12.0204	2.78e-33	2.26e-31	643.257	669.074	709.976	1463.54	1243.54	1253.88
ENSMUSG00000024617	Camk2a	148.547	-0.851112	0.180088	-4.72609	2.29e-06	2.73e-05	191.446	205.791	177.005	92.6127	131.46	92.9657
ENSMUSG00000024621	Csf1r	392.833	0.636206	0.107758	5.90402	3.55e-09	6.21e-08	335.85	310.207	277.732	474.803	468.994	489.414
ENSMUSG00000024653	Scgb1a1	2.5968	4.75406	1.64836	2.88413	0.00392503	0.0214723	0	0	0	7.82643	6.21772	1.53662
ENSMUSG00000024659	Anxa1	572.199	0.813247	0.0979956	8.29881	1.05e-16	3.54e-15	379.609	394.348	469.406	743.511	759.45	686.87
ENSMUSG00000024672	Ms4a7	48.3506	1.52863	0.302542	5.05263	4.36e-07	5.92e-06	19.6915	30.4125	24.4482	71.7423	69.2832	74.5262
ENSMUSG00000024679	Ms4a6d	124.224	0.898624	0.189471	4.74281	2.11e-06	2.53e-05	71.1083	94.2786	93.8811	177.399	146.561	162.114
ENSMUSG00000024727	Trpm6	3.49744	4.19029	1.49614	2.80074	0.0050986	0.0266506	0	0	0.977929	5.21762	7.10597	7.68311
ENSMUSG00000024743	Syt7	293.845	-0.796205	0.119603	-6.65705	2.79e-11	6.13e-10	380.703	369.005	368.679	215.227	227.391	202.066
ENSMUSG00000024803	Ankrd1	21847.8	1.90012	0.0416493	45.6219	0	0	9152.19	8760.82	9783.2	35298.5	33512.6	34579.4
ENSMUSG00000024805	Pcgf5	403.215	0.66311	0.109273	6.06838	1.29e-09	2.36e-08	297.561	284.863	353.032	500.891	502.747	480.195
ENSMUSG00000024806	Mlana	12.7204	1.85619	0.615069	3.01786	0.00254566	0.014875	8.7518	2.0275	5.86757	18.2617	22.2062	19.2078
ENSMUSG00000024810	Il33	202.153	2.00056	0.155691	12.8495	8.65e-38	8.33e-36	78.7662	84.1411	79.2122	335.232	331.316	304.251
ENSMUSG00000024846	Cst6	52.9755	1.09135	0.287683	3.79359	0.000148482	0.0012375	40.4771	30.4125	30.3158	86.0907	62.1772	68.3797
ENSMUSG00000024871	Doc2g	775.89	-0.839315	0.0763231	-10.9969	3.96e-28	2.51e-26	993.329	978.268	1014.11	563.503	544.495	561.636
ENSMUSG00000024891	Slc29a2	53.4712	-0.802344	0.278198	-2.88407	0.00392571	0.0214723	65.6385	63.8662	75.3005	30.0013	45.3005	40.7205
ENSMUSG00000024892	Pcx	234.364	0.886324	0.133918	6.61842	3.63e-11	7.87e-10	159.72	172.337	162.336	288.273	304.668	318.849
ENSMUSG00000024897	Apba1	74.9343	-0.629517	0.239775	-2.62545	0.0086535	0.0414522	98.4577	101.375	74.3226	50.8718	57.736	66.8431
ENSMUSG00000024901	Peli3	17.9399	1.46567	0.504426	2.90562	0.00366526	0.0203248	6.56385	8.10999	13.691	31.3057	19.5414	28.4275
ENSMUSG00000024902	Mrpl11	356.494	-0.602026	0.116926	-5.14879	2.62e-07	3.68e-06	399.301	453.146	434.2	303.926	300.227	248.165
ENSMUSG00000024925	Rnaseh2c	140.164	-0.927445	0.1711	-5.42048	5.94e-08	9.11e-07	172.848	186.53	192.652	88.6995	100.372	99.8805
ENSMUSG00000024940	Ltbp3	543.153	1.1595	0.0958563	12.0962	1.11e-33	9.23e-32	332.568	359.881	316.849	716.118	733.691	799.812
ENSMUSG00000024948	Map4k2	454.83	-0.668474	0.096912	-6.89774	5.28e-12	1.22e-10	576.525	563.644	535.905	343.058	357.963	351.887
ENSMUSG00000024965	Fermt3	61.7005	0.704942	0.253922	2.77622	0.0054995	0.0282985	48.1349	41.5637	50.8523	80.8731	71.9479	76.8311
ENSMUSG00000024972	Lgals12	7.56028	4.40556	1.21214	3.63453	0.000278486	0.00216669	0	0	1.95586	15.6529	17.7649	9.98805
ENSMUSG00000024978	Gpam	222.933	1.32406	0.153324	8.63573	5.84e-18	2.11e-16	143.311	140.911	98.7708	297.404	332.204	324.996
ENSMUSG00000024989	Cep55	6.03358	3.44777	1.1602	2.97172	0.0029614	0.0169401	0	0	2.93379	14.3485	3.55298	15.3662
ENSMUSG00000024998	Plce1	237.976	0.735157	0.13297	5.52876	3.23e-08	5.1e-07	168.472	179.434	186.784	316.97	284.239	291.958
ENSMUSG00000025006	Sorbs1	696.963	1.51215	0.0873581	17.3097	3.97e-67	9.56e-65	356.636	365.963	364.767	950.911	1074.78	1068.72
ENSMUSG00000025017	Pik3ap1	21.4662	1.67214	0.45007	3.7153	0.000202965	0.00163654	10.9397	9.12374	10.7572	31.3057	32.8651	33.8057
ENSMUSG00000025105	Bnc1	17.8142	3.25094	0.642559	5.05936	4.21e-07	5.72e-06	4.3759	2.0275	3.91171	20.8705	25.7591	49.9402
ENSMUSG00000025141	Myadml2	215.054	-0.670736	0.15197	-4.4136	1.02e-05	0.000108851	225.359	313.248	254.261	161.746	158.996	176.712
ENSMUSG00000025153	Fasn	560.307	1.78293	0.0970594	18.3694	2.31e-75	6.48e-73	246.144	256.478	255.239	829.602	844.722	929.657
ENSMUSG00000025161	Slc16a3	79.9076	0.930408	0.225428	4.1273	3.67e-05	0.00035065	51.4168	61.8387	51.8302	101.744	106.59	106.027
ENSMUSG00000025170	Rab40b	29.3499	1.19149	0.383606	3.10603	0.00189615	0.0115691	24.0674	16.22	13.691	37.8277	38.1946	46.0987
ENSMUSG00000025172	Ankrd2	12.4113	-1.89792	0.621364	-3.05444	0.00225478	0.0134125	15.3156	21.2887	21.5144	7.82643	6.21772	2.30493
ENSMUSG00000025175	Fn3k	128.597	-0.714615	0.182392	-3.91803	8.93e-05	0.00078604	177.224	159.159	142.778	99.1348	105.701	87.5875
ENSMUSG00000025185	Loxl4	19.1318	1.65121	0.508866	3.24488	0.00117501	0.0075925	5.46987	15.2062	6.8455	35.2189	21.3179	30.7325
ENSMUSG00000025198	Erlin1	89.2374	0.619675	0.216658	2.86016	0.00423433	0.0227904	77.6722	69.9487	64.5433	92.6127	109.254	121.393
ENSMUSG00000025234	Arih1	546.705	0.635084	0.0970151	6.54623	5.9e-11	1.25e-09	402.583	418.678	460.604	726.554	616.443	655.37
ENSMUSG00000025270	Alas2	96.7785	0.933023	0.206016	4.52888	5.93e-06	6.64e-05	65.6385	69.9487	63.5654	138.267	117.248	126.003
ENSMUSG00000025290	Rps24	3200.35	-0.664342	0.0552696	-12.02	2.79e-33	2.26e-31	4103.5	3613	4055.47	2491.41	2549.27	2389.45
ENSMUSG00000025355	Mmp19	42.0714	1.19077	0.32065	3.71361	0.00020432	0.00164432	27.3494	18.2475	31.2937	57.3938	61.289	56.855
ENSMUSG00000025473	Adam8	24.4203	2.31599	0.457134	5.06634	4.06e-07	5.53e-06	7.65782	10.1375	6.8455	33.9145	42.6358	45.3304
ENSMUSG00000025479	Cyp2e1	259.575	4.482	0.212286	21.1131	6.03e-99	2.48e-96	26.2554	21.2887	19.5586	485.239	473.435	531.671
ENSMUSG00000025488	Cox8b	5483.4	-0.849694	0.0469572	-18.0951	3.49e-73	9.47e-71	6934.7	6910.73	7303.17	4090.61	3980.23	3680.98
ENSMUSG00000025494	Sigirr	83.6335	-0.659453	0.220276	-2.99376	0.00275561	0.015936	115.961	96.3061	95.837	58.6982	66.6185	68.3797
ENSMUSG00000025508	Rplp2	2673.43	-0.6076	0.0582826	-10.4251	1.91e-25	1.07e-23	3309.27	3149.72	3215.43	2302.27	2113.14	1950.74
ENSMUSG00000025586	Cpeb1	141.558	0.847694	0.171656	4.93834	7.88e-07	1.01e-05	96.2698	104.416	101.705	200.878	173.208	172.87
ENSMUSG00000025651	Uqcrc1	7164.35	-0.648386	0.0364448	-17.7909	8.31e-71	2.19e-68	8756.17	8763.86	8728.01	5475.89	5663.46	5598.68
ENSMUSG00000025701	Alox5	48.9672	-1.00801	0.301798	-3.34001	0.000837751	0.00573441	70.0144	55.7562	69.4329	39.1321	36.4181	23.0493
ENSMUSG00000025732	Mcrip2	975.855	-1.05032	0.0729068	-14.4063	4.72e-47	6.53e-45	1299.64	1365.52	1287.93	592.2	659.079	650.76
ENSMUSG00000025746	Il6	6.29058	4.12142	1.22827	3.35548	0.000792278	0.00545465	1.09397	1.01375	0	9.13083	14.2119	12.293
ENSMUSG00000025792	Slc25a10	115.932	0.591708	0.19436	3.04439	0.0023315	0.0137765	113.773	84.1411	80.1901	135.658	141.231	140.601
ENSMUSG00000025804	Ccr1	35.5926	1.04645	0.33633	3.11138	0.00186212	0.0113904	21.8795	21.2887	26.4041	48.263	48.8535	46.867
ENSMUSG00000025854	Fam20c	215.88	0.656315	0.145541	4.50947	6.5e-06	7.21e-05	188.164	172.337	142.778	270.012	246.932	275.055
ENSMUSG00000025875	Tspan17	218.047	0.666182	0.141042	4.7233	2.32e-06	2.77e-05	156.438	175.379	175.049	240.011	277.133	284.275
ENSMUSG00000025893	Kbtbd3	107.279	-0.838014	0.200757	-4.17427	2.99e-05	0.000291882	118.149	157.131	136.91	82.1775	70.1714	79.1361
ENSMUSG00000025911	Adhfe1	123.045	-0.966298	0.188107	-5.13696	2.79e-07	3.91e-06	188.164	155.104	145.711	80.8731	80.8304	87.5875
ENSMUSG00000025930	Msc	19.0259	-1.90271	0.515694	-3.6896	0.000224608	0.00178964	25.1614	31.4262	32.2716	14.3485	7.10597	3.84156
ENSMUSG00000025934	Gsta3	146.277	1.15703	0.183964	6.28942	3.19e-10	6.27e-09	92.9878	89.2099	88.9915	228.271	160.773	217.432
ENSMUSG00000025936	Gm4956	2.00505	-4.50881	1.758	-2.56474	0.0103253	0.0475416	1.09397	5.06874	5.86757	0	0	0
ENSMUSG00000025971	Maip1	107.202	-0.721392	0.199389	-3.61801	0.000296881	0.00228658	131.277	118.609	149.623	86.0907	86.1599	71.453
ENSMUSG00000025980	Hspd1	1714.48	-0.643784	0.0639493	-10.0671	7.72e-24	4.04e-22	2122.31	2016.35	2125.04	1458.32	1321.71	1243.13
ENSMUSG00000025993	Slc40a1	36.5416	-1.31887	0.340193	-3.87682	0.000105831	0.000916944	53.6047	50.6874	52.8081	18.2617	17.7649	26.1226
ENSMUSG00000026028	Trak2	1654.82	0.892846	0.0606638	14.7179	4.94e-49	7.18e-47	1194.62	1133.37	1152	2034.87	2162.88	2251.15
ENSMUSG00000026042	Col5a2	601.965	1.28218	0.0871893	14.7057	5.93e-49	8.54e-47	348.978	352.785	351.076	836.124	866.928	855.899
ENSMUSG00000026043	Col3a1	5213.77	1.37998	0.0417218	33.0758	6.62e-240	1.59e-236	2861.84	2886.14	2937.7	7354.23	7489.69	7753.03
ENSMUSG00000026051	1500015O10Rik	52.1172	2.81466	0.336653	8.36072	6.23e-17	2.12e-15	10.9397	11.1512	16.6248	95.2216	83.4951	95.2706
ENSMUSG00000026094	Stk17b	101.112	0.652948	0.204778	3.18857	0.0014298	0.00906506	68.9204	77.0449	88.9915	133.049	128.796	109.869
ENSMUSG00000026095	Asnsd1	51.3638	-0.861624	0.295619	-2.91465	0.00356092	0.0198507	75.4842	55.7562	66.4991	44.3498	39.9711	26.1226
ENSMUSG00000026107	Nabp1	506.133	1.01546	0.10003	10.1515	3.26e-24	1.75e-22	313.971	333.523	354.988	725.249	687.502	621.564
ENSMUSG00000026154	Sdhaf4	147.483	-0.841337	0.171399	-4.90864	9.17e-07	1.17e-05	172.848	178.42	216.122	109.57	100.372	107.564
ENSMUSG00000026185	Igfbp5	2385.34	1.36071	0.0614919	22.1283	1.69e-108	8.62e-106	1433.11	1298.61	1285	3204.92	3440.18	3650.25
ENSMUSG00000026193	Fn1	1115.4	1.63882	0.0703743	23.2872	5.98e-120	3.6e-117	522.92	545.397	558.397	1672.25	1643.26	1750.21
ENSMUSG00000026202	Tuba4a	2767.9	-1.13126	0.0506716	-22.3254	2.09e-110	1.1e-107	3891.27	3881.64	3633.98	1686.6	1761.39	1752.52
ENSMUSG00000026204	Ptprn	185.576	0.659866	0.148399	4.44657	8.73e-06	9.43e-05	149.874	138.884	142.778	226.966	239.826	215.127
ENSMUSG00000026208	Des	16084.5	0.866423	0.0323704	26.7659	8.06e-158	7.54e-155	11480.2	11373.2	11331.3	20875.7	20415.4	21031
ENSMUSG00000026235	Epha4	168.036	-0.710835	0.16353	-4.34682	1.38e-05	0.000144221	189.258	227.08	207.321	148.702	113.695	122.162
ENSMUSG00000026249	Serpine2	642.109	0.740936	0.0823039	9.00243	2.21e-19	8.84e-18	480.255	478.489	483.097	811.34	801.198	798.275
ENSMUSG00000026259	Ngef	25.2114	2.67933	0.499951	5.35919	8.36e-08	1.25e-06	2.18795	13.1787	4.88964	46.9586	36.4181	47.6353
ENSMUSG00000026271	Gpr35	9.22952	1.7959	0.697068	2.57636	0.00998477	0.0464047	5.46987	4.05499	2.93379	14.3485	12.4354	16.1345
ENSMUSG00000026279	Thap4	150.985	-0.794893	0.169663	-4.68512	2.8e-06	3.3e-05	200.197	185.516	190.696	92.6127	127.019	109.869
ENSMUSG00000026303	Mlph	17.2167	2.01084	0.541255	3.71514	0.000203087	0.00163674	4.3759	7.09624	8.80136	32.6101	31.9769	18.4395
ENSMUSG00000026315	Serpinb8	34.5226	0.952298	0.345139	2.75917	0.00579478	0.0295115	20.7855	23.3162	26.4041	46.9586	38.1946	51.4769
ENSMUSG00000026335	Pam	6564.62	1.0222	0.0428425	23.8595	8.07e-126	5.44e-123	4281.82	4195.91	4519.01	8538.63	9080.54	8771.81
ENSMUSG00000026365	Cfh	2692.25	0.598002	0.0496606	12.0418	2.14e-33	1.75e-31	2144.19	2100.49	2176.87	3378.41	3195.02	3158.53
ENSMUSG00000026380	Tfcp2l1	6.62302	2.42582	0.932103	2.60252	0.00925412	0.0436958	3.28192	0	2.93379	13.044	15.1002	5.37818
ENSMUSG00000026389	Steap3	455.406	0.666922	0.104843	6.36118	2e-10	4.03e-09	339.132	390.293	324.672	597.417	556.93	523.988
ENSMUSG00000026390	Marco	34.8905	5.64337	0.781441	7.22176	5.13e-13	1.29e-11	0	1.01375	2.93379	75.6555	67.5067	62.2332
ENSMUSG00000026395	Ptprc	92.6323	0.817845	0.215379	3.79723	0.000146323	0.00122131	62.3565	57.7837	81.1681	110.874	119.913	123.698
ENSMUSG00000026409	Pfkfb2	174.504	-0.693607	0.161133	-4.30455	1.67e-05	0.000172355	215.513	190.585	241.548	122.614	149.225	127.54
ENSMUSG00000026424	Gpr37l1	13.0987	-1.52989	0.590855	-2.58929	0.00961746	0.0450579	24.0674	22.3025	11.7351	9.13083	4.44123	6.9148
ENSMUSG00000026442	Nfasc	14.4845	1.51312	0.555135	2.72567	0.00641703	0.0321557	7.65782	10.1375	4.88964	19.5661	17.7649	26.8909
ENSMUSG00000026473	Glul	2531.31	0.67675	0.0506139	13.3708	8.95e-41	1.01e-38	1892.58	1923.08	2029.2	3062.74	3187.03	3093.22
ENSMUSG00000026494	Kif26b	41.327	1.53844	0.323316	4.75831	1.95e-06	2.35e-05	21.8795	22.3025	19.5586	56.0894	61.289	66.8431
ENSMUSG00000026511	Srp9	287.608	-1.03715	0.13006	-7.97441	1.53e-15	4.67e-14	369.763	372.046	414.642	217.836	183.867	167.492
ENSMUSG00000026527	Rgs7	12.842	1.72858	0.665011	2.59933	0.00934046	0.0440295	8.7518	8.10999	0.977929	28.6969	9.77071	20.7444
ENSMUSG00000026532	Spta1	36.1169	-1.1084	0.338602	-3.27344	0.00106245	0.00701035	55.7927	51.7012	41.073	19.5661	23.9826	24.586
ENSMUSG00000026535	Ifi202b	90.2716	1.14068	0.214709	5.31269	1.08e-07	1.59e-06	51.4168	60.8249	56.7199	123.918	118.137	130.613
ENSMUSG00000026544	Dusp23	38.6434	-1.25154	0.328702	-3.80752	0.000140369	0.00117569	50.3228	52.7149	60.6316	20.8705	20.4297	26.8909
ENSMUSG00000026558	Uck2	372.447	0.928481	0.109762	8.45902	2.7e-17	9.33e-16	249.426	263.575	258.173	451.324	497.418	514.769
ENSMUSG00000026576	Atp1b1	1527.8	0.870034	0.0605042	14.3797	6.94e-47	9.5e-45	1127.89	1072.55	1041.49	2014	1913.28	1997.61
ENSMUSG00000026579	F5	7.0899	2.54268	0.881156	2.88562	0.0039064	0.0213875	4.3759	1.01375	0.977929	10.4352	14.2119	11.5247
ENSMUSG00000026600	Soat1	92.4782	0.683598	0.210534	3.24697	0.0011664	0.00754779	65.6385	77.0449	69.4329	127.832	106.59	108.332
ENSMUSG00000026620	Mark1	115.434	0.712775	0.186612	3.81956	0.000133691	0.0011282	91.8939	83.1274	87.0356	151.311	144.784	134.454
ENSMUSG00000026675	Hsd17b7	35.1914	-1.02252	0.342566	-2.98488	0.00283693	0.0163427	41.571	57.7837	42.0509	23.4793	23.9826	22.281
ENSMUSG00000026687	Aldh9a1	196.206	-0.760168	0.145368	-5.22927	1.7e-07	2.44e-06	250.52	234.176	256.217	136.963	157.22	142.138
ENSMUSG00000026688	Mgst3	1665.06	-0.892279	0.0599821	-14.8757	4.74e-50	7.06e-48	2265.62	2129.89	2092.77	1218.31	1152.06	1131.72
ENSMUSG00000026697	Myoc	49.9481	-0.935319	0.286515	-3.26447	0.00109671	0.00717959	71.1083	67.9212	57.6978	33.9145	39.0828	29.9641
ENSMUSG00000026748	Plxdc2	270.706	0.823822	0.130585	6.30872	2.81e-10	5.56e-09	213.325	179.434	192.652	379.582	318.88	340.362
ENSMUSG00000026749	Nek6	73.0167	0.667845	0.233894	2.85533	0.00429925	0.0230956	59.0746	49.6737	60.6316	86.0907	95.0423	87.5875
ENSMUSG00000026796	Fam129b	587.313	0.628738	0.0971515	6.47173	9.69e-11	2.01e-09	406.958	486.599	489.942	714.814	662.632	762.933
ENSMUSG00000026824	Kcnj3	199.482	-0.755693	0.151082	-5.00187	5.68e-07	7.52e-06	212.231	261.547	277.732	146.093	151.002	148.284
ENSMUSG00000026833	Olfm1	93.1571	0.703928	0.209837	3.35464	0.000794692	0.00546841	73.2963	78.0587	61.6095	109.57	123.466	112.942
ENSMUSG00000026834	Acvr1c	7.31064	5.24865	1.36732	3.83864	0.000123718	0.00105297	0	0	0.977929	24.7837	8.88246	9.21974
ENSMUSG00000026837	Col5a1	644.983	0.721167	0.089052	8.09827	5.57e-16	1.79e-14	487.913	505.861	470.384	727.858	852.716	825.166
ENSMUSG00000026840	Lamc3	11.9412	2.10991	0.640663	3.29332	0.000990115	0.00659503	5.46987	4.05499	3.91171	22.1749	22.2062	13.8296
ENSMUSG00000026858	Miga2	323.332	-0.648753	0.114455	-5.66817	1.44e-08	2.37e-07	393.831	381.17	410.73	242.619	244.268	267.372
ENSMUSG00000026872	Zeb2	294.215	0.66974	0.132569	5.05202	4.37e-07	5.93e-06	231.923	198.695	250.35	379.582	314.439	390.302
ENSMUSG00000026895	Ndufa8	3040.42	-0.793748	0.0522183	-15.2006	3.51e-52	5.57e-50	3835.47	3700.18	4031.02	2227.92	2322.76	2125.15
ENSMUSG00000026921	Egfl7	884.664	-0.684226	0.0749558	-9.1284	6.95e-20	2.85e-18	1091.79	1138.44	1043.45	667.855	657.302	709.151
ENSMUSG00000026938	Fcna	27.7757	1.1162	0.383301	2.91206	0.00359054	0.0199761	20.7855	17.2337	14.6689	39.1321	36.4181	38.4156
ENSMUSG00000026946	Nmi	109.08	-0.591335	0.192206	-3.07657	0.00209398	0.0126344	131.277	133.815	128.109	86.0907	96.8188	78.3678
ENSMUSG00000027004	Frzb	258.818	1.33941	0.132597	10.1014	5.45e-24	2.9e-22	142.217	136.856	160.38	370.451	387.275	355.728
ENSMUSG00000027015	Cybrd1	18.5445	1.27777	0.484622	2.63663	0.00837338	0.0403051	8.7518	9.12374	14.6689	23.4793	22.2062	33.0374
ENSMUSG00000027016	Zfp385b	41.6145	1.14683	0.314159	3.65048	0.000261748	0.00205066	21.8795	28.385	27.382	54.785	60.4007	56.855
ENSMUSG00000027022	Xirp2	4474.46	1.60616	0.0527852	30.4282	2.32e-203	3.56e-200	2317.04	2002.15	2318.67	6818.12	6724.91	6665.87
ENSMUSG00000027035	Cers6	60.6374	1.14162	0.285183	4.00311	6.25e-05	0.000569454	43.759	37.5087	33.2496	56.0894	99.4836	93.734
ENSMUSG00000027068	Dhrs9	8.07796	4.4976	1.19745	3.75598	0.000172665	0.00141783	2.18795	0	0	10.4352	15.1002	20.7444
ENSMUSG00000027070	Lrp2	24.3444	3.43639	0.548867	6.26088	3.83e-10	7.43e-09	6.56385	2.0275	3.91171	40.4366	52.4065	40.7205
ENSMUSG00000027087	Itgav	271.485	0.796056	0.137835	5.77545	7.67e-09	1.3e-07	226.453	194.64	174.071	373.06	301.115	359.57
ENSMUSG00000027199	Gatm	89.4286	1.44953	0.234969	6.16902	6.87e-10	1.29e-08	57.9806	33.4537	52.8081	120.005	144.784	127.54
ENSMUSG00000027203	Dut	122.602	-0.693862	0.207155	-3.34949	0.000809617	0.0055643	131.277	190.585	133.976	75.6555	111.919	92.1974
ENSMUSG00000027217	Tspan18	117.175	-0.74643	0.195972	-3.80885	0.000139614	0.00117111	143.311	144.966	154.513	65.2202	95.9306	99.1122
ENSMUSG00000027219	Slc28a2	290.223	-0.961714	0.122862	-7.82762	4.97e-15	1.45e-13	358.824	393.335	399.973	183.921	196.302	208.981
ENSMUSG00000027254	Map1a	635.375	2.2701	0.0953225	23.815	2.34e-125	1.46e-122	206.761	233.162	215.144	1000.48	1087.21	1069.49
ENSMUSG00000027284	Cdan1	104.592	-0.686014	0.195554	-3.50806	0.000451388	0.00329013	133.465	119.622	133.976	78.2643	86.1599	76.0628
ENSMUSG00000027288	Zfp106	3836.5	0.728431	0.0449341	16.2111	4.21e-59	7.71e-57	2807.14	2890.2	2964.1	4864.13	4644.64	4848.81
ENSMUSG00000027293	Ehd4	3393.32	0.819826	0.0439389	18.6583	1.08e-77	3.2e-75	2463.63	2452.26	2445.8	4389.32	4273.35	4335.58
ENSMUSG00000027313	Chac1	22.268	1.48928	0.534265	2.78754	0.00531102	0.0274712	7.65782	4.05499	23.4703	18.2617	41.7476	38.4156
ENSMUSG00000027322	Siglec1	78.4476	0.656624	0.225066	2.91748	0.00352878	0.0196845	63.4505	62.8524	56.7199	90.0039	103.925	93.734
ENSMUSG00000027339	Rassf2	118.224	0.961787	0.194411	4.94718	7.53e-07	9.71e-06	64.5445	84.1411	91.9253	148.702	151.002	169.028
ENSMUSG00000027386	Fbln7	21.9076	2.41619	0.49346	4.89644	9.76e-07	1.24e-05	7.65782	8.10999	4.88964	45.6542	32.8651	32.2691
ENSMUSG00000027408	Cpxm1	77.0157	1.0195	0.230123	4.43021	9.41e-06	0.000101435	47.0409	49.6737	55.7419	103.048	107.478	99.1122
ENSMUSG00000027460	Angpt4	21.6096	2.40495	0.498878	4.82072	1.43e-06	1.77e-05	9.84577	5.06874	5.86757	31.3057	45.3005	32.2691
ENSMUSG00000027469	Tpx2	18.1063	1.69439	0.500861	3.38295	0.000717118	0.00499581	8.7518	7.09624	9.77929	26.0881	34.6416	22.281
ENSMUSG00000027470	Mylk2	4.90827	3.09908	1.1974	2.58818	0.00964845	0.045178	0	1.01375	1.95586	11.7396	12.4354	2.30493
ENSMUSG00000027474	Ccm2l	232.671	-0.680901	0.136039	-5.0052	5.58e-07	7.4e-06	284.433	309.193	266.974	168.268	192.749	174.407
ENSMUSG00000027513	Pck1	20.6431	3.31771	0.576896	5.75098	8.87e-09	1.49e-07	5.46987	3.04125	2.93379	32.6101	39.0828	40.7205
ENSMUSG00000027533	Fabp5	478.438	-0.598592	0.0947534	-6.31737	2.66e-10	5.27e-09	559.021	586.961	583.823	366.538	397.046	377.241
ENSMUSG00000027559	Car3	548.794	3.83489	0.129348	29.6478	3.62e-193	5.09e-190	83.1421	64.8799	68.455	1009.61	989.506	1077.17
ENSMUSG00000027574	Nkain4	71.5409	3.4113	0.321155	10.622	2.36e-26	1.37e-24	10.9397	8.10999	17.6027	131.745	139.455	121.393
ENSMUSG00000027582	Zgpat	127.262	-0.656731	0.183315	-3.58253	0.000340281	0.00257495	136.747	150.035	179.939	100.439	100.372	96.0389
ENSMUSG00000027583	Zbtb46	214.325	-0.680192	0.140742	-4.8329	1.35e-06	1.67e-05	237.392	282.836	271.864	159.137	168.767	165.955
ENSMUSG00000027611	Procr	58.5107	0.810117	0.268136	3.0213	0.00251694	0.0147378	45.9469	33.4537	47.9185	76.9599	79.9421	66.8431
ENSMUSG00000027646	Src	75.5972	0.797739	0.22979	3.47159	0.000517383	0.00372286	61.2626	50.6874	53.7861	96.526	96.8188	94.5023
ENSMUSG00000027656	Wisp2	586.806	3.19058	0.111945	28.5013	1.13e-178	1.27e-175	132.371	102.389	113.44	1085.26	1023.26	1064.11
ENSMUSG00000027663	Zmat3	106.901	0.585343	0.191881	3.05056	0.00228417	0.013549	82.0481	84.1411	89.9694	131.745	130.572	122.93
ENSMUSG00000027673	Ndufb5	1717.8	-0.696408	0.0806866	-8.63102	6.08e-18	2.2e-16	2277.65	1921.05	2167.09	1470.06	1326.15	1144.78
ENSMUSG00000027709	Mccc1	269.083	-0.683253	0.127077	-5.3767	7.59e-08	1.14e-06	358.824	332.51	305.114	194.356	213.179	210.517
ENSMUSG00000027715	Ccna2	8.28877	2.35246	0.793727	2.96381	0.00303853	0.0173108	1.09397	5.06874	1.95586	13.044	12.4354	16.1345
ENSMUSG00000027716	Trpc3	47.9474	-1.239	0.29734	-4.16695	3.09e-05	0.000300184	64.5445	69.9487	66.4991	35.2189	28.4239	23.0493
ENSMUSG00000027750	Postn	1567.45	2.33487	0.0663933	35.1672	6.35e-271	2.14e-267	560.115	497.751	498.744	2668.81	2623.88	2555.4
ENSMUSG00000027765	P2ry1	138.806	-1.01147	0.18363	-5.50819	3.63e-08	5.69e-07	166.284	168.282	221.012	100.439	86.1599	90.6607
ENSMUSG00000027848	Olfml3	423.84	0.799536	0.0998983	8.0035	1.21e-15	3.74e-14	299.749	311.221	316.849	534.806	541.83	538.586
ENSMUSG00000027875	Hmgcs2	95.9521	-0.613019	0.204544	-2.997	0.00272651	0.0157927	130.183	110.499	107.572	75.6555	77.2774	74.5262
ENSMUSG00000027940	Tpm3	441.824	-0.717593	0.100895	-7.11225	1.14e-12	2.79e-11	557.927	563.644	524.17	362.625	320.657	321.922
ENSMUSG00000027947	Il6ra	71.7647	0.871033	0.261422	3.33191	0.000862533	0.00586815	41.571	67.9212	42.0509	109.57	77.2774	92.1974
ENSMUSG00000027955	Fam198b	531.947	0.619487	0.091893	6.74139	1.57e-11	3.52e-10	414.616	404.486	438.112	669.16	613.778	651.528
ENSMUSG00000027966	Col11a1	4.49174	4.5335	1.45018	3.12615	0.00177108	0.0108888	0	1.01375	0	13.044	4.44123	8.45142
ENSMUSG00000027983	Cyp2u1	91.6913	-0.601202	0.214734	-2.79976	0.00511414	0.0266987	121.431	115.567	95.837	61.307	79.9421	76.0628
ENSMUSG00000027984	Hadh	1292.19	-1.05175	0.0687678	-15.2942	8.36e-53	1.35e-50	1836.78	1663.56	1725.07	901.344	795.868	830.545
ENSMUSG00000027995	Tlr2	69.0955	0.885352	0.256619	3.45006	0.000560465	0.00399533	32.8192	56.7699	55.7419	88.6995	85.2716	95.2706
ENSMUSG00000027996	Sfrp2	71.2634	1.98471	0.259126	7.65927	1.87e-14	5.24e-13	30.6313	23.3162	32.2716	116.092	109.254	116.015
ENSMUSG00000027999	Pla2g12a	311.837	-0.675844	0.117982	-5.72837	1.01e-08	1.69e-07	401.489	361.908	385.304	260.881	230.944	230.493
ENSMUSG00000028007	Snx7	88.1982	0.710545	0.229529	3.09567	0.00196368	0.0119379	63.4505	56.7699	79.2122	134.354	98.5953	96.8072
ENSMUSG00000028019	Pdgfc	34.5751	1.10404	0.384779	2.86928	0.00411411	0.0222643	10.9397	33.4537	21.5144	37.8277	56.8477	46.867
ENSMUSG00000028035	Dnajb4	701.978	0.787918	0.0852603	9.24133	2.43e-20	1.03e-18	522.92	476.462	543.728	918.301	912.229	838.228
ENSMUSG00000028047	Thbs3	93.9621	0.698254	0.22756	3.06844	0.00215181	0.0129139	51.4168	68.9349	93.8811	122.614	110.143	116.783
ENSMUSG00000028064	Sema4a	51.9111	0.885325	0.291855	3.03344	0.00241785	0.0142318	30.6313	48.6599	30.3158	62.6114	63.9537	75.2945
ENSMUSG00000028085	Gatb	270.268	-0.591329	0.125932	-4.69561	2.66e-06	3.15e-05	333.662	296.015	344.231	221.749	218.509	207.444
ENSMUSG00000028096	Gpr89	72.1272	0.718764	0.235429	3.05299	0.00226572	0.013468	50.3228	53.7287	59.6536	86.0907	86.1599	96.8072
ENSMUSG00000028108	Ecm1	822.355	0.773671	0.0809487	9.55755	1.21e-21	5.55e-20	624.659	607.235	586.757	1121.79	961.082	1032.61
ENSMUSG00000028152	Tspan5	91.7533	0.821471	0.219996	3.73403	0.00018844	0.0015296	62.3565	82.1136	54.764	113.483	111.031	126.771
ENSMUSG00000028173	Wls	456.209	0.719332	0.0996213	7.22067	5.17e-13	1.3e-11	316.159	345.688	371.613	571.329	563.148	569.319
ENSMUSG00000028194	Ddah1	76.628	1.16465	0.232419	5.011	5.41e-07	7.22e-06	47.0409	46.6324	47.9185	109.57	111.031	97.5755
ENSMUSG00000028195	Cyr61	477.929	0.806796	0.0990641	8.14418	3.82e-16	1.24e-14	376.327	316.29	350.098	624.81	608.449	591.6
ENSMUSG00000028223	Decr1	1632.53	-0.856375	0.0669554	-12.7902	1.86e-37	1.75e-35	2017.29	2246.47	2042.89	1181.79	1231.11	1075.64
ENSMUSG00000028238	Atp6v0d2	7.56592	2.99276	0.911669	3.28272	0.00102809	0.00681824	2.18795	1.01375	1.95586	7.82643	12.4354	19.9761
ENSMUSG00000028261	Ndufaf4	413.233	-0.797481	0.102862	-7.75294	8.98e-15	2.59e-13	550.269	511.943	510.479	316.97	287.792	301.946
ENSMUSG00000028268	Gbp3	430.764	-0.899987	0.103586	-8.68834	3.68e-18	1.35e-16	518.544	584.933	578.934	305.231	284.239	312.703
ENSMUSG00000028295	Smim8	185.178	-0.684341	0.153745	-4.45115	8.54e-06	9.24e-05	240.674	211.873	230.791	153.92	150.114	123.698
ENSMUSG00000028328	Tmod1	524.443	0.666636	0.0918143	7.2607	3.85e-13	9.83e-12	425.556	399.417	392.149	628.723	666.185	634.625
ENSMUSG00000028341	Nr4a3	57.0537	1.30423	0.288539	4.52012	6.18e-06	6.89e-05	22.9735	42.5774	33.2496	71.7423	77.2774	94.5023
ENSMUSG00000028364	Tnc	47.1839	2.17708	0.321073	6.78064	1.2e-11	2.71e-10	16.4096	16.22	18.5806	78.2643	73.7244	79.9044
ENSMUSG00000028369	Svep1	211.447	1.46193	0.148983	9.81269	9.93e-23	4.88e-21	105.022	127.732	105.616	293.491	306.445	330.374
ENSMUSG00000028370	Pappa	11.5636	2.16492	0.688639	3.14377	0.00166787	0.0103372	8.7518	3.04125	0.977929	23.4793	17.7649	15.3662
ENSMUSG00000028399	Ptprd	63.0645	0.81763	0.268598	3.04406	0.00233406	0.0137867	50.3228	41.5637	45.9626	66.5246	71.0597	102.954
ENSMUSG00000028427	Aqp7	299.568	-1.51473	0.122985	-12.3164	7.39e-35	6.42e-33	469.315	435.912	426.377	156.529	151.002	158.272
ENSMUSG00000028459	Cd72	26.1944	1.20522	0.450618	2.6746	0.00748194	0.0366634	13.1277	18.2475	16.6248	23.4793	25.7591	59.9283
ENSMUSG00000028470	Hint2	407.061	-1.12214	0.107852	-10.4044	2.37e-25	1.33e-23	596.216	569.727	507.545	258.272	259.368	251.238
ENSMUSG00000028475	Spaar	80.2206	-0.720103	0.225029	-3.20005	0.00137404	0.00874445	87.518	101.375	110.506	61.307	56.8477	63.7698
ENSMUSG00000028581	Laptm5	365.287	0.970711	0.110292	8.80129	1.35e-18	5.11e-17	251.614	230.121	259.151	478.717	468.106	504.012
ENSMUSG00000028583	Pdpn	87.9073	0.899905	0.23352	3.85365	0.000116368	0.000997982	72.2023	66.9074	45.9626	100.439	107.478	134.454
ENSMUSG00000028600	Podn	167.475	0.681974	0.15952	4.27517	1.91e-05	0.000194244	120.337	135.842	130.064	190.443	229.167	198.993
ENSMUSG00000028607	Cpt2	845.55	-0.725128	0.0777118	-9.33098	1.05e-20	4.54e-19	1065.53	1059.37	1030.74	693.943	624.437	599.283
ENSMUSG00000028631	Kcnq4	33.6587	-1.06385	0.360195	-2.95355	0.00314138	0.0177854	43.759	54.7424	39.1171	14.3485	23.0944	26.8909
ENSMUSG00000028648	Ndufs5	804.796	-1.86664	0.0989097	-18.8721	1.93e-79	5.92e-77	1237.29	1274.28	1272.29	376.973	389.052	278.897
ENSMUSG00000028657	Ppt1	469.223	0.684322	0.095855	7.13914	9.39e-13	2.32e-11	343.508	372.046	364.767	564.807	580.913	589.295
ENSMUSG00000028713	Cyp4b1	338.393	-0.609495	0.11265	-5.41051	6.28e-08	9.59e-07	414.616	430.843	381.392	263.49	278.021	261.994
ENSMUSG00000028755	Cda	18.8557	1.7027	0.486522	3.49974	0.000465711	0.00338429	8.7518	10.1375	7.82343	26.0881	25.7591	34.574
ENSMUSG00000028776	Tinagl1	906.094	-0.595835	0.0775402	-7.68421	1.54e-14	4.37e-13	1114.76	1141.48	1019.98	678.291	716.815	765.238
ENSMUSG00000028777	Gnat3	3.72802	-4.35527	1.51445	-2.87581	0.00402987	0.0219069	3.28192	5.06874	12.7131	1.3044	0	0
ENSMUSG00000028780	Sema3c	154.791	1.2948	0.17915	7.22745	4.92e-13	1.24e-11	109.397	78.0587	81.1681	246.533	212.291	201.298
ENSMUSG00000028782	Adgrb2	31.418	1.51809	0.42705	3.55483	0.000378218	0.00282649	26.2554	17.2337	5.86757	39.1321	40.8593	59.16
ENSMUSG00000028841	Cnksr1	104.717	0.990249	0.197527	5.01322	5.35e-07	7.15e-06	75.4842	67.9212	67.4771	131.745	141.231	144.443
ENSMUSG00000028860	Sytl1	6.37602	2.69488	0.960018	2.80711	0.00499881	0.026194	2.18795	3.04125	0	6.52202	14.2119	12.293
ENSMUSG00000028864	Hgf	8.02613	2.30413	0.807491	2.85344	0.00432487	0.0232024	3.28192	1.01375	3.91171	7.82643	15.9884	16.1345
ENSMUSG00000028871	Rspo1	59.3024	2.66964	0.313958	8.50316	1.84e-17	6.41e-16	13.1277	18.2475	16.6248	118.701	86.1599	102.954
ENSMUSG00000028919	Arhgef19	143.133	-1.59183	0.178435	-8.92104	4.62e-19	1.81e-17	223.171	227.08	193.63	78.2643	67.5067	69.148
ENSMUSG00000028926	Cdk14	106.461	0.806546	0.1952	4.1319	3.6e-05	0.000344292	73.2963	72.9899	86.0577	131.745	139.455	135.223
ENSMUSG00000028959	Fastk	1291.9	-0.586589	0.0744481	-7.87917	3.3e-15	9.8e-14	1475.77	1660.52	1523.61	920.91	1070.34	1100.22
ENSMUSG00000028970	Abcb1b	56.6528	-1.26968	0.27189	-4.66983	3.01e-06	3.53e-05	82.0481	79.0724	79.2122	31.3057	39.0828	29.1958
ENSMUSG00000028989	Angptl7	268.498	2.86187	0.15223	18.7996	7.61e-79	2.29e-76	56.8867	64.8799	72.3667	489.152	452.117	475.585
ENSMUSG00000028998	Tomm7	581.528	-0.620414	0.106499	-5.82555	5.69e-09	9.77e-08	697.956	639.675	770.608	532.197	447.676	401.059
ENSMUSG00000029019	Nppb	5163.72	1.32087	0.0407703	32.3979	2.94e-230	6.2e-227	2896.84	2953.05	3003.22	7521.2	7318.26	7289.74
ENSMUSG00000029027	Dffb	38.4848	-1.14365	0.330404	-3.46137	0.000537435	0.0038589	42.665	53.7287	62.5874	23.4793	23.0944	25.3543
ENSMUSG00000029059	Fam213b	661.163	-0.596032	0.0833253	-7.15308	8.49e-13	2.11e-11	797.507	813.026	780.387	494.369	528.506	553.184
ENSMUSG00000029061	Mmp23	112.004	0.75044	0.214154	3.50421	0.000457965	0.00333231	63.4505	97.3199	89.9694	120.005	171.431	129.845
ENSMUSG00000029093	Sorcs2	44.8438	-1.0568	0.302725	-3.49096	0.000481291	0.00348998	60.1686	60.8249	60.6316	31.3057	23.0944	33.0374
ENSMUSG00000029131	Dnajb6	404.632	0.600945	0.113687	5.28594	1.25e-07	1.83e-06	301.937	353.798	310.003	446.106	548.048	467.902
ENSMUSG00000029135	Fosl2	280.986	0.878184	0.130802	6.71385	1.9e-11	4.22e-10	199.103	193.626	203.409	314.362	371.287	404.132
ENSMUSG00000029158	Yipf7	429.682	-0.819742	0.106416	-7.70317	1.33e-14	3.77e-13	601.686	543.369	499.721	322.188	315.327	295.8
ENSMUSG00000029162	Khk	99.3705	-0.714806	0.216745	-3.29791	0.000974082	0.00650882	100.646	142.939	128.109	60.0026	86.1599	78.3678
ENSMUSG00000029223	Uchl1	154.473	1.52715	0.187587	8.14102	3.92e-16	1.27e-14	76.5782	85.1549	77.2564	229.575	184.755	273.519
ENSMUSG00000029228	Lnx1	141.769	0.593346	0.167155	3.54968	0.000385696	0.00287218	113.773	111.512	113.44	174.79	174.984	162.114
ENSMUSG00000029304	Spp1	96.4544	3.60104	0.283963	12.6814	7.5e-37	6.91e-35	15.3156	17.2337	11.7351	164.355	180.314	189.773
ENSMUSG00000029321	Slc10a6	50.7945	1.22772	0.292692	4.19458	2.73e-05	0.000269881	27.3494	33.4537	30.3158	74.3511	58.6242	80.6727
ENSMUSG00000029322	Plac8	34.0648	1.56319	0.359994	4.34226	1.41e-05	0.000147156	21.8795	15.2062	14.6689	53.4806	51.5183	47.6353
ENSMUSG00000029373	Pf4	161.967	-0.685743	0.159409	-4.30178	1.69e-05	0.000174306	183.788	211.873	203.409	126.527	116.36	129.845
ENSMUSG00000029377	Ereg	9.64852	2.5819	0.779838	3.31081	0.00093026	0.00627093	1.09397	4.05499	2.93379	26.0881	10.659	13.0613
ENSMUSG00000029381	Shroom3	314.102	0.637581	0.121433	5.25049	1.52e-07	2.19e-06	247.238	272.698	218.078	379.582	365.957	401.059
ENSMUSG00000029403	Cdkl2	56.5971	0.893297	0.277863	3.21488	0.001305	0.00835555	41.571	37.5087	39.1171	91.3083	58.6242	71.453
ENSMUSG00000029407	Uso1	362.794	0.617151	0.114508	5.38961	7.06e-08	1.07e-06	277.87	293.987	284.577	495.674	405.928	418.73
ENSMUSG00000029417	Cxcl9	150.379	-1.66414	0.174907	-9.51441	1.83e-21	8.28e-20	217.701	236.203	230.791	80.8731	62.1772	74.5262
ENSMUSG00000029469	Ift81	520.908	-0.627282	0.0989047	-6.34228	2.26e-10	4.52e-09	596.216	604.194	693.351	439.584	409.481	382.619
ENSMUSG00000029482	Aacs	82.5481	1.28658	0.226145	5.68918	1.28e-08	2.11e-07	52.5108	47.6462	44.0068	118.701	111.031	121.393
ENSMUSG00000029499	Pxmp2	190.875	-0.701711	0.166402	-4.21697	2.48e-05	0.000246177	266.93	261.547	181.895	136.963	146.561	151.357
ENSMUSG00000029544	Cabp1	78.6095	-0.761655	0.229429	-3.31979	0.000900851	0.00608707	99.5517	89.2099	108.55	50.8718	66.6185	56.855
ENSMUSG00000029570	Lfng	141.445	0.809209	0.172209	4.699	2.61e-06	3.1e-05	100.646	115.567	91.9253	186.53	174.984	179.017
ENSMUSG00000029591	Ung	139.328	-0.817141	0.177323	-4.6082	4.06e-06	4.67e-05	187.07	184.502	162.336	92.6127	117.248	92.1974
ENSMUSG00000029632	Ndufa4	6394.22	-0.661832	0.047483	-13.9383	3.71e-44	4.73e-42	7901.78	7502.75	8094.31	5126.31	5100.31	4639.83
ENSMUSG00000029661	Col1a2	2875.05	1.28258	0.0498247	25.7419	3.97e-146	3.34e-143	1619.08	1713.24	1694.75	3945.82	4088.6	4188.83
ENSMUSG00000029683	Lmod2	3136.52	0.73159	0.0506525	14.4433	2.76e-47	3.88e-45	2346.58	2257.62	2464.38	4084.09	3854.1	3812.36
ENSMUSG00000029722	Agfg2	140.815	0.647398	0.168545	3.84109	0.000122488	0.00104357	112.679	110.499	105.616	180.008	173.208	162.882
ENSMUSG00000029762	Akr1b8	65.4462	1.0973	0.256046	4.28554	1.82e-05	0.000186113	39.3831	50.6874	35.2054	86.0907	85.2716	96.0389
ENSMUSG00000029765	Plxna4	152.045	0.636242	0.172928	3.67923	0.000233944	0.00185608	131.277	101.375	125.175	180.008	166.99	207.444
ENSMUSG00000029767	Calu	2458.43	0.592743	0.0550019	10.7768	4.43e-27	2.7e-25	2075.27	1912.94	1890.34	3099.27	2877.03	2895.77
ENSMUSG00000029771	Irf5	62.0048	1.15591	0.259238	4.45887	8.24e-06	8.97e-05	42.665	32.44	40.0951	88.6995	84.3834	83.7459
ENSMUSG00000029810	Tmem176b	507.911	0.785085	0.0977134	8.03456	9.39e-16	2.95e-14	347.884	384.211	384.326	687.421	646.643	596.978
ENSMUSG00000029815	Malsu1	153.142	-0.800606	0.170852	-4.68595	2.79e-06	3.29e-05	191.446	174.365	219.056	103.048	105.701	125.235
ENSMUSG00000029816	Gpnmb	100.656	2.77109	0.245939	11.2674	1.9e-29	1.27e-27	24.0674	23.3162	29.3379	195.661	179.426	152.126
ENSMUSG00000029838	Ptn	99.0596	1.81563	0.224358	8.09253	5.84e-16	1.87e-14	45.9469	38.5225	46.9406	164.355	128.796	169.797
ENSMUSG00000029862	Clcn1	21.4031	-2.55694	0.535948	-4.77088	1.83e-06	2.22e-05	25.1614	41.5637	44.0068	2.60881	3.55298	11.5247
ENSMUSG00000029864	Gstk1	412.273	-0.781376	0.11346	-6.8868	5.71e-12	1.32e-10	561.209	492.682	505.589	349.581	294.898	269.677
ENSMUSG00000029998	Pcyox1	595.158	0.834494	0.0937019	8.90584	5.3e-19	2.06e-17	448.53	397.39	439.09	730.467	725.697	829.776
ENSMUSG00000029999	Tgfa	18.1511	1.72187	0.507133	3.3953	0.000685532	0.00479958	4.3759	8.10999	12.7131	26.0881	28.4239	29.1958
ENSMUSG00000030043	Tacr1	2.26074	4.54891	1.68477	2.70002	0.00693362	0.034336	0	0	0	7.82643	2.66474	3.07325
ENSMUSG00000030046	Bmp10	12.4866	5.16522	1.13584	4.54748	5.43e-06	6.14e-05	0	1.01375	0.977929	18.2617	29.3121	25.3543
ENSMUSG00000030059	Tmf1	254.033	0.634736	0.128115	4.95441	7.26e-07	9.4e-06	201.291	189.571	205.365	327.406	294.009	306.556
ENSMUSG00000030074	Gxylt2	105.845	1.01566	0.203552	4.98967	6.05e-07	7.97e-06	60.1686	69.9487	80.1901	127.832	156.331	140.601
ENSMUSG00000030089	Slc41a3	284.186	-0.656802	0.125682	-5.22591	1.73e-07	2.48e-06	320.535	384.211	337.385	228.271	226.503	208.212
ENSMUSG00000030098	Grip2	103.97	-0.990701	0.206086	-4.80721	1.53e-06	1.88e-05	115.961	155.104	144.733	61.307	73.7244	72.9896
ENSMUSG00000030103	Bhlhe40	503.244	0.775336	0.0944036	8.21299	2.16e-16	7.16e-15	346.79	388.266	377.48	649.594	617.331	640.003
ENSMUSG00000030110	Ret	50.9403	-1.09272	0.285346	-3.82948	0.000128416	0.00108966	63.4505	67.9212	76.2784	33.9145	36.4181	27.6592
ENSMUSG00000030116	Mfap5	541.014	0.951549	0.099976	9.51777	1.77e-21	8.06e-20	383.985	387.252	333.474	783.947	664.408	693.017
ENSMUSG00000030137	Tuba8	603.184	-1.10536	0.0882761	-12.5216	5.69e-36	5.07e-34	789.85	841.411	841.019	373.06	370.399	403.363
ENSMUSG00000030144	Clec4d	14.5241	1.41937	0.544223	2.60807	0.00910538	0.0431157	7.65782	7.09624	8.80136	26.0881	15.9884	21.5127
ENSMUSG00000030148	Clec4a2	40.3806	0.819387	0.318799	2.57023	0.0101631	0.0470568	29.5373	25.3437	32.2716	61.307	46.1888	47.6353
ENSMUSG00000030158	Clec12b	2.09578	-4.56018	1.71851	-2.65357	0.00796451	0.0385462	6.56385	4.05499	1.95586	0	0	0
ENSMUSG00000030208	Emp1	1304.97	0.594046	0.0640247	9.2784	1.72e-20	7.38e-19	993.329	1035.04	1090.39	1588.77	1524.23	1598.09
ENSMUSG00000030214	Plbd1	124.914	-0.773529	0.18683	-4.14028	3.47e-05	0.000333278	183.788	152.062	136.91	95.2216	92.3776	89.1241
ENSMUSG00000030217	Art4	61.6281	-0.682253	0.260234	-2.62169	0.00874962	0.0418531	78.7662	64.8799	83.1239	56.0894	46.1888	40.7205
ENSMUSG00000030218	Mgp	3300.97	0.886631	0.0672139	13.1912	9.86e-40	1.05e-37	2357.51	2242.41	2345.07	4891.52	3980.23	3989.07
ENSMUSG00000030246	Ldhb	8419.04	-0.635412	0.0371519	-17.1031	1.41e-65	3.21e-63	10091.9	10460.9	10170.5	6756.82	6570.36	6463.8
ENSMUSG00000030247	Kcnj8	346.09	-0.827835	0.111626	-7.41617	1.21e-13	3.2e-12	449.623	439.967	439.09	241.315	269.139	237.408
ENSMUSG00000030264	Thumpd3	87.9389	0.710449	0.218549	3.25076	0.00115098	0.00745722	56.8867	77.0449	65.5212	120.005	102.148	106.027
ENSMUSG00000030278	Cidec	73.1635	2.91933	0.302628	9.6466	5.08e-22	2.43e-20	18.5976	8.10999	24.4482	133.049	117.248	137.528
ENSMUSG00000030317	Timp4	708.252	-1.06584	0.0836925	-12.7352	3.77e-37	3.53e-35	938.63	922.511	1017.05	433.062	473.435	464.828
ENSMUSG00000030329	Pianp	120.036	1.27925	0.197492	6.4775	9.33e-11	1.94e-09	73.2963	69.9487	67.4771	163.051	147.449	198.993
ENSMUSG00000030357	Fkbp4	1650.04	-1.02078	0.0563208	-18.1244	2.05e-73	5.65e-71	2230.61	2227.21	2173.94	1091.79	1087.21	1089.47
ENSMUSG00000030417	Pdcd5	407.736	-0.585902	0.105665	-5.54489	2.94e-08	4.67e-07	483.537	484.572	498.744	346.972	292.233	340.362
ENSMUSG00000030452	Nipa2	86.9549	0.638996	0.220812	2.89384	0.00380561	0.0208968	54.6987	68.9349	80.1901	104.352	102.148	111.405
ENSMUSG00000030471	Zdhhc13	57.0292	0.697621	0.268569	2.59755	0.00938919	0.0442082	36.1012	41.5637	52.8081	66.5246	73.7244	71.453
ENSMUSG00000030483	Cyp2b10	50.6417	-1.64722	0.307884	-5.35013	8.79e-08	1.31e-06	64.5445	95.2924	71.3888	19.5661	23.0944	29.9641
ENSMUSG00000030495	Slc7a10	5.87932	5.97074	1.3846	4.31223	1.62e-05	0.00016678	0	0	0	9.13083	11.5472	14.5979
ENSMUSG00000030541	Idh2	10314.9	-0.630413	0.0374469	-16.8348	1.36e-63	2.86e-61	12251.4	12975	12374.7	8016.87	8263.35	8008.11
ENSMUSG00000030546	Plin1	47.5635	3.70073	0.431093	8.58455	9.12e-18	3.23e-16	4.3759	5.06874	10.7572	87.3951	64.842	112.942
ENSMUSG00000030562	Nox4	41.5388	1.90756	0.331957	5.74641	9.12e-09	1.53e-07	17.5036	18.2475	16.6248	69.1335	63.9537	63.7698
ENSMUSG00000030579	Tyrobp	157.077	0.60866	0.163888	3.71388	0.000204106	0.00164338	109.397	139.897	124.197	181.312	190.973	196.688
ENSMUSG00000030584	Dpf1	3.41064	4.13326	1.53884	2.68595	0.00723238	0.0356479	0	0	0.977929	6.52202	10.659	2.30493
ENSMUSG00000030587	2200002D01Rik	41.3313	0.975396	0.318926	3.05838	0.00222537	0.0132817	26.2554	29.3987	28.3599	43.0454	64.842	56.0867
ENSMUSG00000030602	Pak4	65.2999	0.779214	0.279472	2.78816	0.00530083	0.0274438	40.4771	69.9487	34.2275	71.7423	87.0481	88.3558
ENSMUSG00000030611	Mrps11	119.554	-0.64914	0.184465	-3.51904	0.000433117	0.00317411	155.344	150.035	132.02	100.439	88.8246	90.6607
ENSMUSG00000030612	Mrpl46	254.331	-0.628674	0.1265	-4.96976	6.7e-07	8.72e-06	298.655	303.111	324.672	199.574	202.52	197.456
ENSMUSG00000030630	Fah	223.68	-0.916617	0.145166	-6.31426	2.71e-10	5.37e-09	308.501	297.028	269.908	168.268	166.99	131.381
ENSMUSG00000030647	Ndufc2	1361.29	-0.648267	0.0603472	-10.7423	6.44e-27	3.88e-25	1679.25	1627.07	1678.13	1081.35	1051.68	1050.28
ENSMUSG00000030652	Coq7	737.355	-0.633444	0.0806454	-7.85467	4.01e-15	1.18e-13	853.3	950.896	885.025	579.156	593.348	562.404
ENSMUSG00000030671	Pde3b	61.2052	0.874733	0.283396	3.08661	0.00202453	0.0122504	29.5373	49.6737	50.8523	61.307	79.0539	96.8072
ENSMUSG00000030691	Fchsd2	144.431	0.750588	0.167162	4.49018	7.12e-06	7.83e-05	109.397	109.485	103.66	191.748	179.426	172.87
ENSMUSG00000030706	Mrpl48	319.642	-0.783552	0.114228	-6.85956	6.91e-12	1.59e-10	394.925	402.458	414.642	245.228	224.726	235.872
ENSMUSG00000030717	Nupr1	131.136	1.30196	0.179202	7.26532	3.72e-13	9.55e-12	79.8601	72.9899	74.3226	186.53	185.643	187.468
ENSMUSG00000030739	Myh14	535.328	0.609175	0.0898418	6.78053	1.2e-11	2.71e-10	410.24	430.843	430.289	654.811	628.878	656.906
ENSMUSG00000030747	Dgat2	1050.13	-0.892284	0.0680284	-13.1163	2.65e-39	2.76e-37	1339.02	1362.48	1393.55	723.945	760.339	721.444
ENSMUSG00000030772	Dkk3	403.641	1.05714	0.105377	10.032	1.1e-23	5.65e-22	248.332	276.753	261.107	530.893	568.477	536.281
ENSMUSG00000030774	Pak1	36.1329	1.0788	0.366166	2.94622	0.00321688	0.018155	29.5373	24.33	16.6248	31.3057	55.0713	59.9283
ENSMUSG00000030785	Cox6a2	9911.62	-0.867692	0.0405083	-21.4201	8.68e-102	3.75e-99	13267.7	12264.3	12877.4	7226.4	6985.17	6848.73
ENSMUSG00000030786	Itgam	51.6659	0.713107	0.277975	2.56536	0.0103069	0.0474826	32.8192	41.5637	43.0289	61.307	67.5067	63.7698
ENSMUSG00000030795	Fus	1262.72	-0.644737	0.0767247	-8.40324	4.34e-17	1.49e-15	1542.5	1463.85	1605.76	1111.35	959.306	893.546
ENSMUSG00000030798	Cd37	43.6021	0.931334	0.30818	3.02204	0.00251077	0.0147171	35.0072	26.3575	28.3599	65.2202	55.9595	50.7085
ENSMUSG00000030869	Ndufab1	725.058	-0.832319	0.105626	-7.87984	3.28e-15	9.76e-14	994.423	781.6	1005.31	580.46	532.948	455.609
ENSMUSG00000030889	Vwa3a	58.9204	-1.48	0.27326	-5.4161	6.09e-08	9.32e-07	83.1421	86.1686	91.9253	23.4793	37.3063	31.5008
ENSMUSG00000030986	Dhx32	202.283	0.666873	0.156893	4.25049	2.13e-05	0.000214088	121.431	166.255	180.917	243.924	240.715	260.458
ENSMUSG00000031004	Mki67	39.3151	1.62133	0.348843	4.64775	3.36e-06	3.9e-05	14.2217	16.22	27.382	50.8718	65.7302	61.4649
ENSMUSG00000031016	Wee1	110.439	1.27607	0.211855	6.0233	1.71e-09	3.07e-08	44.853	79.0724	69.4329	151.311	152.778	165.187
ENSMUSG00000031024	St5	222.197	-0.6284	0.135873	-4.62491	3.75e-06	4.32e-05	286.621	258.506	265.019	172.181	168.767	182.09
ENSMUSG00000031075	Ano1	128.185	0.725544	0.205577	3.52931	0.000416648	0.00307146	98.4577	100.361	92.9032	118.701	152.778	205.907
ENSMUSG00000031112	Stk26	44.6978	1.9206	0.343792	5.58652	2.32e-08	3.71e-07	13.1277	13.1787	29.3379	74.3511	67.5067	70.6846
ENSMUSG00000031134	Rbmx	222.149	-0.60189	0.146252	-4.11543	3.86e-05	0.000367118	308.501	239.245	256.217	170.877	193.638	164.419
ENSMUSG00000031146	Plp2	230.384	0.684025	0.142763	4.79134	1.66e-06	2.02e-05	163.002	181.461	186.784	264.794	262.033	324.227
ENSMUSG00000031147	Magix	160.584	-1.06148	0.168798	-6.28845	3.21e-10	6.3e-09	226.453	223.025	199.497	125.223	93.2658	96.0389
ENSMUSG00000031189	Aff2	8.20297	2.09971	0.804397	2.61029	0.00904644	0.0429559	1.09397	4.05499	3.91171	22.1749	7.99421	9.98805
ENSMUSG00000031217	Efnb1	307.525	-0.908243	0.118258	-7.68016	1.59e-14	4.49e-13	393.831	427.802	381.392	220.444	209.626	212.054
ENSMUSG00000031264	Btk	16.4836	1.35132	0.509208	2.65376	0.00795993	0.0385462	8.7518	11.1512	7.82343	26.0881	26.6474	18.4395
ENSMUSG00000031274	Col4a5	314.124	0.852189	0.116428	7.31947	2.49e-13	6.49e-12	219.889	217.956	234.703	384.799	414.811	412.583
ENSMUSG00000031284	Pak3	12.348	3.74766	0.809863	4.62753	3.7e-06	4.27e-05	1.09397	3.04125	0.977929	23.4793	23.9826	21.5127
ENSMUSG00000031299	Pdha1	2047.5	0.764308	0.0551334	13.8629	1.06e-43	1.35e-41	1562.2	1529.75	1458.09	2681.86	2531.5	2521.6
ENSMUSG00000031312	Itgb1bp2	1046.33	-0.704673	0.0732848	-9.61555	6.87e-22	3.25e-20	1345.59	1275.3	1269.35	789.165	857.157	741.42
ENSMUSG00000031343	Gabra3	6.30094	-3.28982	1.04563	-3.14627	0.00165367	0.0102719	10.9397	9.12374	14.6689	0	0	3.07325
ENSMUSG00000031351	Zfp185	13.5451	1.87111	0.627654	2.98113	0.00287191	0.0165235	9.84577	1.01375	6.8455	14.3485	23.0944	26.1226
ENSMUSG00000031373	Car5b	34.7186	1.90231	0.372138	5.11184	3.19e-07	4.43e-06	12.0337	11.1512	20.5365	57.3938	54.183	53.0135
ENSMUSG00000031375	Bgn	4735.77	1.27148	0.0437368	29.0713	8.28e-186	1.07e-182	2838.86	2794.91	2690.28	6748.99	6491.3	6850.26
ENSMUSG00000031380	Vegfd	53.0573	1.68563	0.295683	5.7008	1.19e-08	1.97e-07	18.5976	24.33	32.2716	80.8731	80.8304	81.441
ENSMUSG00000031388	Naa10	91.9505	-0.704402	0.216952	-3.24682	0.00116702	0.00754779	114.867	104.416	121.263	79.5687	75.5009	56.0867
ENSMUSG00000031431	Tsc22d3	909.683	0.984505	0.0782432	12.5826	2.63e-36	2.38e-34	654.197	582.906	593.603	1282.23	1202.69	1142.48
ENSMUSG00000031480	Thsd1	120.144	-0.604936	0.183704	-3.29299	0.000991263	0.00660006	141.123	148.007	145.711	92.6127	106.59	86.8192
ENSMUSG00000031488	Rab11fip1	13.7964	1.57382	0.568014	2.77075	0.00559276	0.028717	9.84577	5.06874	5.86757	24.7837	19.5414	17.6712
ENSMUSG00000031489	Adrb3	3.58928	5.27122	1.52562	3.45514	0.000550007	0.00392909	0	0	0	3.91321	5.32948	12.293
ENSMUSG00000031517	Gpm6a	149.815	1.95925	0.182769	10.7198	8.21e-27	4.91e-25	52.5108	67.9212	63.5654	216.531	254.038	244.323
ENSMUSG00000031548	Sfrp1	438.473	1.42192	0.108656	13.0864	3.94e-39	4.07e-37	211.137	242.286	261.107	632.636	607.56	676.114
ENSMUSG00000031555	Adam9	582.546	1.12004	0.091952	12.1807	3.94e-34	3.32e-32	387.267	369.005	344.231	846.559	763.003	785.214
ENSMUSG00000031574	Star	44.5072	0.897564	0.31366	2.86159	0.00421525	0.022695	38.2891	22.3025	33.2496	48.263	60.4007	64.5382
ENSMUSG00000031595	Pdgfrl	63.9587	1.39736	0.279837	4.99347	5.93e-07	7.82e-06	32.8192	24.33	47.9185	105.657	80.8304	92.1974
ENSMUSG00000031596	Slc7a2	62.8091	0.754692	0.261982	2.8807	0.00396787	0.0216467	44.853	43.5912	50.8523	97.8304	67.5067	72.2213
ENSMUSG00000031604	Msmo1	71.8806	0.689292	0.246236	2.79932	0.00512104	0.0267182	45.9469	62.8524	55.7419	92.6127	100.372	73.7579
ENSMUSG00000031617	Tmem184c	136.121	0.663465	0.174419	3.80385	0.000142465	0.00119207	103.928	107.457	104.638	163.051	184.755	152.894
ENSMUSG00000031626	Sorbs2	2987.13	0.832366	0.0489824	16.9932	9.23e-65	2.07e-62	2173.73	2045.74	2225.77	3820.6	3886.08	3770.87
ENSMUSG00000031633	Slc25a4	33156.7	-0.834244	0.0377823	-22.0803	4.89e-108	2.42e-105	43349.8	41395.4	42695.4	24821.5	23921.4	22756.6
ENSMUSG00000031647	Mfap3l	98.0918	0.669835	0.205945	3.2525	0.00114394	0.00742728	78.7662	85.1549	63.5654	118.701	116.36	126.003
ENSMUSG00000031659	Adcy7	249.761	0.725456	0.12984	5.58729	2.31e-08	3.7e-07	205.667	176.392	182.873	315.666	309.11	308.861
ENSMUSG00000031673	Cdh11	108.685	0.669364	0.207558	3.22494	0.00125998	0.00808573	101.74	83.1274	67.4771	134.354	116.36	149.052
ENSMUSG00000031712	Il15	66.8082	-1.80838	0.264016	-6.84953	7.41e-12	1.7e-10	96.2698	94.2786	121.263	30.0013	27.5356	31.5008
ENSMUSG00000031722	Hp	227.813	2.81473	0.172655	16.3026	9.46e-60	1.81e-57	47.0409	75.0174	47.9185	396.539	373.952	426.413
ENSMUSG00000031725	Ces1f	5.87356	4.97307	1.39581	3.56286	0.000366833	0.00275116	1.09397	0	0	5.21762	15.1002	13.8296
ENSMUSG00000031736	Crnde	12.922	-1.63129	0.595803	-2.73796	0.00618214	0.0311827	24.0674	17.2337	16.6248	10.4352	5.32948	3.84156
ENSMUSG00000031740	Mmp2	882.631	0.847241	0.0733016	11.5583	6.7e-31	4.81e-29	606.062	648.799	637.609	1113.96	1130.74	1158.61
ENSMUSG00000031748	Gnao1	210.304	0.592851	0.147591	4.01685	5.9e-05	0.000540476	190.352	146.994	167.226	233.488	248.709	275.055
ENSMUSG00000031778	Cx3cl1	137.004	0.722067	0.176444	4.09232	4.27e-05	0.000403649	107.209	108.471	95.837	148.702	175.873	185.931
ENSMUSG00000031790	Mmp15	545.686	-0.917606	0.105679	-8.68293	3.86e-18	1.41e-16	650.915	768.422	723.667	337.841	435.241	358.033
ENSMUSG00000031818	Cox4i1	10442.1	-0.760166	0.043378	-17.5243	9.36e-69	2.39e-66	13012.8	12944.6	13423	8146.01	7857.42	7268.99
ENSMUSG00000031825	Crispld2	777.22	0.674259	0.080247	8.4023	4.38e-17	1.5e-15	588.558	614.332	596.536	881.778	994.836	987.28
ENSMUSG00000031838	Ifi30	66.6563	0.984077	0.246045	3.99959	6.35e-05	0.000577384	43.759	43.5912	46.9406	86.0907	95.0423	84.5142
ENSMUSG00000031840	Rab3a	246.351	-0.596395	0.128725	-4.6331	3.6e-06	4.17e-05	299.749	308.18	281.643	199.574	189.196	199.761
ENSMUSG00000031842	Pde4c	70.3771	-1.14109	0.246035	-4.63792	3.52e-06	4.08e-05	87.518	104.416	99.7487	35.2189	46.1888	49.1719
ENSMUSG00000031849	Comp	870.973	4.02022	0.108182	37.1618	2.82e-302	2.38e-298	90.7999	99.3474	112.462	1637.03	1582.85	1703.35
ENSMUSG00000031877	Ces2g	62.5994	1.19683	0.261353	4.57937	4.66e-06	5.32e-05	42.665	30.4125	41.073	86.0907	92.3776	82.9776
ENSMUSG00000031880	Rrad	1221.37	-0.610207	0.0638352	-9.5591	1.19e-21	5.49e-20	1486.71	1491.22	1452.22	933.954	1003.72	960.389
ENSMUSG00000031897	Psmb10	755.177	-0.590761	0.0840668	-7.02728	2.11e-12	5.01e-11	909.093	979.281	835.151	606.548	575.583	625.405
ENSMUSG00000031903	Pla2g15	122.96	1.11611	0.189903	5.87729	4.17e-09	7.25e-08	75.4842	69.9487	88.0136	148.702	181.202	174.407
ENSMUSG00000031906	Smpd3	63.1838	1.92838	0.277189	6.95691	3.48e-12	8.14e-11	24.0674	25.3437	29.3379	96.526	115.472	88.3558
ENSMUSG00000031934	Panx1	59.8138	1.33888	0.286106	4.67966	2.87e-06	3.38e-05	44.853	25.3437	32.2716	71.7423	81.7186	102.954
ENSMUSG00000031994	Adamts8	28.993	1.18027	0.386616	3.05281	0.00226711	0.0134715	17.5036	13.1787	22.4924	39.1321	47.077	34.574
ENSMUSG00000031995	St14	41.7466	3.82955	0.448115	8.54592	1.28e-17	4.48e-16	5.46987	6.08249	4.88964	83.4819	73.7244	76.8311
ENSMUSG00000032009	Sesn3	149.543	0.756211	0.169069	4.47281	7.72e-06	8.44e-05	101.74	122.664	108.55	195.661	198.079	170.565
ENSMUSG00000032028	Nxpe2	16.542	-1.3351	0.497267	-2.68487	0.00725572	0.035742	27.3494	21.2887	22.4924	9.13083	9.77071	9.21974
ENSMUSG00000032051	Fdx1	457.958	-0.62187	0.0984281	-6.31801	2.65e-10	5.25e-09	544.799	530.191	588.713	374.364	362.404	347.277
ENSMUSG00000032089	Il10ra	44.1787	1.14956	0.322877	3.56037	0.000370339	0.00277252	24.0674	33.4537	25.4261	43.0454	68.3949	70.6846
ENSMUSG00000032092	Mpzl2	8.68227	2.05951	0.761802	2.70347	0.00686196	0.0340512	3.28192	2.0275	4.88964	7.82643	13.3237	20.7444
ENSMUSG00000032193	Ldlr	104.955	1.01361	0.202281	5.01089	5.42e-07	7.22e-06	76.5782	68.9349	62.5874	156.529	136.79	128.308
ENSMUSG00000032224	Fam81a	88.7405	0.817981	0.214512	3.81322	0.00013717	0.00115234	65.6385	67.9212	58.6757	123.918	111.031	105.259
ENSMUSG00000032243	Itga11	53.0868	0.861338	0.282321	3.05092	0.00228141	0.0135374	43.759	35.4812	34.2275	66.5246	58.6242	79.9044
ENSMUSG00000032265	Fam46a	189.468	1.27608	0.157474	8.10341	5.34e-16	1.72e-14	106.116	100.361	126.153	243.924	291.345	268.909
ENSMUSG00000032285	Dnaja4	353.771	1.10883	0.110253	10.0571	8.55e-24	4.41e-22	223.171	218.97	229.813	491.761	484.094	474.816
ENSMUSG00000032289	Thsd4	50.2307	0.91539	0.288341	3.17467	0.00150006	0.00943678	36.1012	37.5087	31.2937	54.785	76.3892	65.3065
ENSMUSG00000032315	Cyp1a1	15.6336	-7.46708	1.2626	-5.91404	3.34e-09	5.86e-08	27.3494	26.3575	40.0951	0	0	0
ENSMUSG00000032322	Pstpip1	60.8086	1.01051	0.266742	3.78832	0.000151669	0.00126154	42.665	43.5912	34.2275	96.526	76.3892	71.453
ENSMUSG00000032330	Cox7a2	2574.33	-0.773628	0.0551187	-14.0357	9.43e-45	1.22e-42	3327.87	3179.12	3229.12	2032.26	1898.18	1779.41
ENSMUSG00000032332	Col12a1	61.6782	1.91416	0.278144	6.88191	5.91e-12	1.36e-10	24.0674	23.3162	30.3158	90.0039	93.2658	109.1
ENSMUSG00000032338	Hcn4	33.0623	-1.02548	0.363422	-2.82174	0.00477642	0.0251981	35.0072	49.6737	47.9185	26.0881	15.1002	24.586
ENSMUSG00000032363	Adamts7	128.609	-0.601656	0.193169	-3.11467	0.00184153	0.0112808	138.935	179.434	147.667	96.526	86.1599	122.93
ENSMUSG00000032374	Plod2	246.316	0.668413	0.131001	5.10236	3.35e-07	4.63e-06	181.6	179.434	209.277	303.926	305.557	298.105
ENSMUSG00000032420	Nt5e	166.435	0.740861	0.164927	4.49207	7.05e-06	7.77e-05	115.961	111.512	146.689	191.748	222.95	209.749
ENSMUSG00000032456	Nmnat3	71.73	-0.770878	0.235267	-3.27662	0.0010506	0.00694844	92.9878	85.1549	93.8811	46.9586	56.8477	54.5501
ENSMUSG00000032479	Map4	2596.41	0.605622	0.0495881	12.2131	2.65e-34	2.25e-32	1986.66	2058.92	2132.86	3082.31	3151.5	3166.21
ENSMUSG00000032484	Ngp	2.93839	-3.98291	1.55221	-2.56596	0.010289	0.0474262	4.3759	6.08249	5.86757	1.3044	0	0
ENSMUSG00000032487	Ptgs2	24.328	1.55263	0.428622	3.62238	0.000291903	0.00225443	16.4096	9.12374	11.7351	33.9145	41.7476	33.0374
ENSMUSG00000032495	Lrrc2	1962.71	0.651304	0.0529324	12.3045	8.57e-35	7.41e-33	1528.28	1494.27	1556.86	2435.32	2392.05	2369.47
ENSMUSG00000032526	Ss18l2	446.627	-0.602174	0.106361	-5.6616	1.5e-08	2.46e-07	581.994	508.902	521.236	399.148	330.428	338.057
ENSMUSG00000032548	Slco2a1	120.3	1.02424	0.183886	5.56999	2.55e-08	4.06e-07	76.5782	78.0587	83.1239	163.051	158.108	162.882
ENSMUSG00000032549	Rab6b	50.5141	-1.91741	0.311503	-6.15535	7.49e-10	1.4e-08	90.7999	64.8799	85.0798	15.6529	21.3179	25.3543
ENSMUSG00000032578	Cish	148.633	-0.63607	0.175296	-3.62855	0.00028502	0.00220835	208.949	166.255	169.182	104.352	110.143	132.918
ENSMUSG00000032596	Uba7	271.08	-0.590058	0.123173	-4.79046	1.66e-06	2.03e-05	316.159	337.578	324.672	203.487	225.615	218.969
ENSMUSG00000032625	Thsd7a	247.6	1.52472	0.133793	11.3961	4.37e-30	3.02e-28	130.183	126.719	126.153	373.06	366.846	362.643
ENSMUSG00000032640	Chsy1	110.523	0.609645	0.19145	3.18436	0.00145077	0.00917042	92.9878	81.0999	88.9915	127.832	127.019	145.211
ENSMUSG00000032656	2020-03-03	35.8603	0.979027	0.34253	2.85822	0.00426021	0.0229151	26.2554	24.33	21.5144	54.785	50.63	37.6473
ENSMUSG00000032666	1700025G04Rik	544.845	0.75939	0.0928303	8.18042	2.83e-16	9.31e-15	431.026	367.991	415.62	680.899	681.285	692.249
ENSMUSG00000032667	Pon2	461.351	0.593671	0.100062	5.933	2.97e-09	5.27e-08	389.455	335.551	377.48	571.329	564.925	529.367
ENSMUSG00000032744	Heyl	225.266	-0.593778	0.145565	-4.07912	4.52e-05	0.000422995	254.896	310.207	249.372	159.137	198.967	179.017
ENSMUSG00000032766	Gng11	584.652	-0.61838	0.0920653	-6.71676	1.86e-11	4.15e-10	696.862	712.665	710.954	491.761	482.318	413.352
ENSMUSG00000032788	Pdxk	64.5523	0.706007	0.251703	2.80492	0.00503297	0.0263566	39.3831	51.7012	55.7419	82.1775	79.9421	78.3678
ENSMUSG00000032827	Ppp1r9a	81.5285	-0.675416	0.219796	-3.07292	0.00211976	0.0127716	106.116	93.2649	101.705	60.0026	66.6185	61.4649
ENSMUSG00000032925	Itgbl1	366.505	1.92589	0.120267	16.0135	1.03e-57	1.83e-55	131.277	167.269	159.402	555.676	585.354	600.051
ENSMUSG00000032942	Ucp3	43.639	-1.52851	0.31316	-4.88094	1.06e-06	1.34e-05	71.1083	65.8937	57.6978	20.8705	23.9826	22.281
ENSMUSG00000032946	Rasgrp2	341.853	-1.17031	0.112671	-10.387	2.84e-25	1.58e-23	493.382	468.352	458.648	211.314	204.297	215.127
ENSMUSG00000033020	Polr2f	414.469	-0.617678	0.107277	-5.75777	8.52e-09	1.43e-07	474.785	544.383	486.03	336.536	299.339	345.74
ENSMUSG00000033022	Cdo1	100.274	1.71082	0.221291	7.7311	1.07e-14	3.05e-13	41.571	59.8112	39.1171	164.355	143.896	152.894
ENSMUSG00000033039	Micall1	185.084	0.762648	0.174402	4.37294	1.23e-05	0.000129192	129.089	146.994	137.888	173.486	243.379	279.665
ENSMUSG00000033044	Dhrs7c	581.33	-0.74226	0.0908934	-8.16627	3.18e-16	1.04e-14	763.594	720.775	700.197	414.801	469.882	418.73
ENSMUSG00000033059	Pygb	1402.23	-0.902565	0.0626128	-14.415	4.16e-47	5.8e-45	1842.25	1898.75	1739.73	990.043	958.418	984.207
ENSMUSG00000033068	Entpd6	74.2211	-0.741287	0.230404	-3.21734	0.00129386	0.00829056	94.0818	93.2649	91.9253	49.5674	60.4007	56.0867
ENSMUSG00000033174	Mgll	2095.35	-0.757874	0.0559889	-13.5361	9.57e-42	1.12e-39	2656.17	2752.33	2492.74	1558.76	1522.45	1589.64
ENSMUSG00000033182	Kbtbd12	199.486	0.672022	0.15297	4.39315	1.12e-05	0.000118559	135.653	149.021	177.005	237.402	227.391	270.446
ENSMUSG00000033191	Tie1	1354.29	-0.629215	0.0658392	-9.55685	1.21e-21	5.57e-20	1597.2	1738.58	1603.8	999.174	1106.75	1080.25
ENSMUSG00000033220	Rac2	52.8375	0.746029	0.288697	2.58412	0.00976271	0.045599	49.2288	34.4675	35.2054	63.9158	55.0713	79.1361
ENSMUSG00000033295	Ptprf	146.339	1.76953	0.177529	9.96756	2.11e-23	1.07e-21	72.2023	60.8249	66.4991	217.836	230.944	229.725
ENSMUSG00000033377	Palmd	315.789	-0.769538	0.118492	-6.49444	8.33e-11	1.75e-09	402.583	394.348	394.105	262.185	225.615	215.895
ENSMUSG00000033429	Mcee	498.124	-0.69389	0.0943905	-7.35126	1.96e-13	5.15e-12	622.471	582.906	640.543	387.408	388.164	367.253
ENSMUSG00000033446	Lpar6	111.78	-0.689843	0.19516	-3.53476	0.000408151	0.00301542	132.371	121.65	160.38	80.8731	87.0481	88.3558
ENSMUSG00000033540	Idua	124.599	-0.645257	0.180936	-3.56621	0.000362175	0.00272108	138.935	161.186	155.491	101.744	88.8246	101.417
ENSMUSG00000033578	Tmem35a	35.3308	-1.00211	0.347376	-2.88481	0.00391651	0.0214359	53.6047	42.5774	45.9626	19.5661	19.5414	30.7325
ENSMUSG00000033590	Myo5c	21.5177	-1.69782	0.490118	-3.4641	0.000532	0.00382151	26.2554	22.3025	49.8744	10.4352	13.3237	6.9148
ENSMUSG00000033624	Pdpr	148.503	0.941628	0.180169	5.22637	1.73e-07	2.48e-06	82.0481	114.554	108.55	187.834	176.761	221.274
ENSMUSG00000033676	Gabrb3	7.68758	2.02201	0.79201	2.55301	0.0106797	0.0489058	3.28192	3.04125	2.93379	6.52202	14.2119	16.1345
ENSMUSG00000033684	Qsox1	425.099	0.679031	0.0998043	6.80362	1.02e-11	2.32e-10	329.286	332.51	319.783	504.805	535.612	528.598
ENSMUSG00000033730	Egr3	23.3259	2.35591	0.486942	4.83816	1.31e-06	1.63e-05	12.0337	8.10999	2.93379	40.4366	42.6358	33.8057
ENSMUSG00000033751	Gadd45gip1	61.982	-1.03566	0.272835	-3.79593	0.000147093	0.00122714	103.928	61.8387	84.1019	41.741	42.6358	37.6473
ENSMUSG00000033763	Mtss1l	361.895	0.635462	0.114486	5.55056	2.85e-08	4.52e-07	269.118	311.221	271.864	399.148	452.117	467.902
ENSMUSG00000033768	Nrxn2	41.6204	0.893055	0.313896	2.84507	0.00444022	0.0236895	30.6313	23.3162	33.2496	57.3938	55.9595	49.1719
ENSMUSG00000033777	Tlr13	51.4576	1.00299	0.287736	3.48582	0.000490638	0.00354708	26.2554	38.5225	38.1392	60.0026	72.8362	72.9896
ENSMUSG00000033849	B3galt2	74.1232	0.681463	0.234177	2.91004	0.00361383	0.0200858	54.6987	54.7424	60.6316	104.352	83.4951	86.8192
ENSMUSG00000033938	Ndufb7	2587.02	-0.929202	0.0536803	-17.3099	3.96e-67	9.56e-65	3510.56	3406.2	3253.57	1882.26	1751.62	1717.94
ENSMUSG00000033952	Aspm	8.66081	1.99133	0.755702	2.63508	0.00841174	0.0404667	6.56385	3.04125	0.977929	14.3485	12.4354	14.5979
ENSMUSG00000034161	Scx	91.7341	0.87742	0.212005	4.13867	3.49e-05	0.000335046	64.5445	72.9899	56.7199	116.092	116.36	123.698
ENSMUSG00000034271	Jdp2	119.367	0.794426	0.194889	4.07631	4.58e-05	0.000427437	72.2023	91.2374	97.7929	163.051	130.572	161.345
ENSMUSG00000034282	Evpl	19.0267	1.2224	0.47733	2.56092	0.0104395	0.0479756	13.1277	14.1925	6.8455	31.3057	24.8709	23.8177
ENSMUSG00000034330	Plcg2	124.112	1.07798	0.189827	5.67879	1.36e-08	2.23e-07	68.9204	79.0724	90.9474	165.659	185.643	154.431
ENSMUSG00000034361	Cpne2	89.9766	0.619313	0.223723	2.76821	0.00563651	0.02885	79.8601	74.0037	59.6536	105.657	92.3776	128.308
ENSMUSG00000034377	Tulp4	390.233	0.601057	0.116837	5.14442	2.68e-07	3.76e-06	271.306	310.207	348.143	477.412	427.246	507.085
ENSMUSG00000034382	AI661453	21.4418	1.92668	0.488968	3.94029	8.14e-05	0.000723722	7.65782	13.1787	5.86757	40.4366	23.0944	38.4156
ENSMUSG00000034387	Ssu2	46.8155	-0.909451	0.289663	-3.13969	0.00169129	0.0104631	56.8867	61.8387	64.5433	32.6101	31.9769	33.0374
ENSMUSG00000034445	Cyb561a3	52.1478	0.823009	0.282601	2.91227	0.00358812	0.0199693	40.4771	36.495	36.1834	67.8291	55.0713	76.8311
ENSMUSG00000034566	Atp5h	6038.01	-0.662436	0.0489066	-13.5449	8.49e-42	1e-39	7724.55	7093.2	7372.6	4998.48	4575.36	4463.89
ENSMUSG00000034573	Ptpn13	51.3047	1.14662	0.289074	3.96652	7.29e-05	0.000654426	27.3494	32.44	36.1834	63.9158	65.7302	82.2093
ENSMUSG00000034586	Hid1	43.718	0.96729	0.308756	3.13286	0.0017311	0.0106703	21.8795	32.44	34.2275	57.3938	59.5125	56.855
ENSMUSG00000034591	Slc41a2	39.6273	0.904805	0.350016	2.58503	0.00973693	0.0455248	42.665	19.2612	21.5144	43.0454	55.9595	55.3184
ENSMUSG00000034613	Ppm1h	68.872	-0.661168	0.2406	-2.748	0.00599604	0.0304078	75.4842	93.2649	84.1019	56.0894	49.7418	54.5501
ENSMUSG00000034616	Ssh3	75.5764	0.860395	0.233914	3.67826	0.000234832	0.00186142	53.6047	56.7699	50.8523	91.3083	111.031	89.8924
ENSMUSG00000034641	Cd300ld	40.654	-1.39233	0.34131	-4.07939	4.52e-05	0.00042275	73.2963	53.7287	50.8523	15.6529	20.4297	29.9641
ENSMUSG00000034674	Tdg	44.2513	-1.00626	0.317741	-3.16692	0.00154063	0.00967675	75.4842	54.7424	46.9406	30.0013	33.7534	24.586
ENSMUSG00000034675	Dbn1	172.805	0.669011	0.17107	3.91074	9.2e-05	0.000805925	119.243	167.269	114.418	199.574	204.297	232.03
ENSMUSG00000034687	Fras1	16.6677	2.4439	0.608534	4.01605	5.92e-05	0.000542035	9.84577	0	5.86757	27.3925	23.0944	33.8057
ENSMUSG00000034765	Dusp5	45.11	1.0444	0.309648	3.37287	0.000743898	0.00515044	26.2554	36.495	25.4261	62.6114	68.3949	51.4769
ENSMUSG00000034813	Grip1	11.436	2.86215	0.732965	3.90489	9.43e-05	0.000823961	5.46987	2.0275	0.977929	19.5661	15.9884	24.586
ENSMUSG00000034825	Nrip3	15.777	3.59672	0.702942	5.11666	3.11e-07	4.33e-06	3.28192	4.05499	0	28.6969	30.2004	28.4275
ENSMUSG00000034845	Plvap	413.181	1.22568	0.105866	11.5777	5.35e-31	3.87e-29	241.768	255.465	246.438	547.85	572.919	614.649
ENSMUSG00000034872	Gipc3	90.8461	-0.850335	0.222059	-3.82932	0.000128496	0.00108974	131.277	102.389	118.329	56.0894	58.6242	78.3678
ENSMUSG00000034875	Nudt19	203.954	-0.719585	0.145988	-4.92906	8.26e-07	1.06e-05	259.272	275.74	225.901	157.833	158.996	145.979
ENSMUSG00000034880	Mrpl34	549.509	-0.658201	0.0989281	-6.65333	2.87e-11	6.27e-10	641.069	742.064	634.676	420.018	462.776	396.449
ENSMUSG00000034892	Rps29	2567.58	-0.791523	0.188042	-4.20929	2.56e-05	0.00025409	3501.81	2678.32	3582.15	2161.4	1939.04	1542.77
ENSMUSG00000034911	Ushbp1	812.348	-0.66765	0.07831	-8.52573	1.52e-17	5.32e-16	1071	962.048	959.348	618.288	639.537	623.869
ENSMUSG00000034926	Dhcr24	68.1512	1.1743	0.25328	4.63638	3.55e-06	4.11e-05	33.9132	47.6462	44.0068	86.0907	106.59	90.6607
ENSMUSG00000034957	Cebpa	134.998	1.38138	0.184509	7.48679	7.06e-14	1.92e-12	68.9204	69.9487	85.0798	204.792	206.073	175.175
ENSMUSG00000034981	Parm1	712.682	0.793547	0.0804866	9.85937	6.24e-23	3.08e-21	532.766	533.232	497.766	924.823	907.787	879.717
ENSMUSG00000034987	Hrh2	11.1603	-1.71843	0.668564	-2.57033	0.0101603	0.0470568	16.4096	14.1925	21.5144	1.3044	3.55298	9.98805
ENSMUSG00000035000	Dpp4	67.6826	1.12254	0.261865	4.28671	1.81e-05	0.000185435	33.9132	56.7699	37.1613	86.0907	103.037	89.1241
ENSMUSG00000035048	Anapc13	480.151	-0.62765	0.10613	-5.91397	3.34e-09	5.86e-08	590.746	512.957	642.499	405.67	374.84	354.192
ENSMUSG00000035078	Mtmr9	142.648	0.60377	0.175314	3.44393	0.000573317	0.00408176	111.585	127.732	100.727	161.746	192.749	161.345
ENSMUSG00000035104	Eva1a	47.7454	-1.23686	0.302704	-4.08604	4.39e-05	0.000412884	57.9806	61.8387	81.1681	30.0013	23.9826	31.5008
ENSMUSG00000035105	Egln3	730.594	0.65278	0.080511	8.10797	5.15e-16	1.66e-14	545.893	596.084	560.353	931.345	862.487	887.4
ENSMUSG00000035184	Fam124a	82.5559	1.03021	0.231939	4.44174	8.92e-06	9.64e-05	64.5445	57.7837	41.073	105.657	111.031	115.247
ENSMUSG00000035198	Tubg1	151.245	-0.656037	0.169328	-3.87437	0.000106902	0.000925274	168.472	194.64	190.696	125.223	127.019	101.417
ENSMUSG00000035232	Pdk3	31.8095	1.04384	0.357057	2.92347	0.00346156	0.0193737	20.7855	20.275	21.5144	36.5233	47.9653	43.7937
ENSMUSG00000035258	Abi3bp	130.611	0.731693	0.181514	4.03105	5.55e-05	0.000512177	113.773	94.2786	87.0356	163.051	151.89	173.638
ENSMUSG00000035279	Ssc5d	134.511	1.04594	0.186771	5.60015	2.14e-08	3.45e-07	79.8601	109.485	74.3226	172.181	182.979	188.236
ENSMUSG00000035284	Vps13c	223.192	0.669161	0.138688	4.82495	1.4e-06	1.74e-05	157.532	185.516	174.071	262.185	294.009	265.836
ENSMUSG00000035403	Crb2	13.2533	3.58488	0.754325	4.75243	2.01e-06	2.42e-05	1.09397	2.0275	2.93379	23.4793	23.0944	26.8909
ENSMUSG00000035413	Tmem98	219.192	0.657584	0.146787	4.47984	7.47e-06	8.19e-05	148.781	203.763	157.446	267.403	272.692	265.067
ENSMUSG00000035458	Tnni3	28444.1	-0.950056	0.0468939	-20.2597	2.92e-91	1.07e-88	37912.8	36655.1	37871.3	20874.4	19520.1	17831
ENSMUSG00000035493	Tgfbi	302.821	0.764685	0.129629	5.89901	3.66e-09	6.39e-08	257.084	214.915	200.475	421.323	348.192	374.936
ENSMUSG00000035561	Aldh1b1	90.3886	0.631479	0.215957	2.92409	0.00345462	0.0193444	63.4505	84.1411	64.5433	120.005	105.701	104.49
ENSMUSG00000035606	Ky	41.9482	-1.17692	0.321961	-3.65547	0.000256708	0.0020168	55.7927	46.6324	72.3667	23.4793	25.7591	27.6592
ENSMUSG00000035671	Zswim4	89.7112	0.61517	0.212286	2.89784	0.00375744	0.0207191	71.1083	79.0724	62.5874	105.657	114.584	105.259
ENSMUSG00000035673	Sbno2	303.413	0.589367	0.11773	5.00611	5.55e-07	7.38e-06	226.453	249.382	251.328	354.798	359.74	378.777
ENSMUSG00000035674	Ndufa3	2189.85	-1.00258	0.0734742	-13.6453	2.15e-42	2.61e-40	3081.73	2694.54	2979.75	1599.2	1510.02	1273.86
ENSMUSG00000035697	Arhgap45	117.656	0.919546	0.200136	4.59459	4.34e-06	4.97e-05	63.4505	101.375	79.2122	146.093	165.214	150.589
ENSMUSG00000035754	Wdr18	317.836	-0.658625	0.123125	-5.34922	8.83e-08	1.32e-06	368.669	432.871	367.701	232.184	233.609	271.982
ENSMUSG00000035834	Polr3g	37.4369	0.915887	0.342013	2.67793	0.00740783	0.0364011	18.5976	35.4812	23.4703	50.8718	52.4065	43.7937
ENSMUSG00000035863	Palm	713.474	-0.60746	0.091114	-6.66703	2.61e-11	5.76e-10	867.522	951.91	767.674	532.197	590.684	570.855
ENSMUSG00000035910	Dcdc2a	3.12644	5.06107	1.5615	3.24116	0.00119046	0.00768647	0	0	0	5.21762	3.55298	9.98805
ENSMUSG00000036002	Fam214b	202.445	0.907063	0.157702	5.75176	8.83e-09	1.48e-07	149.874	125.705	147.667	236.097	311.774	243.555
ENSMUSG00000036006	Ripor2	27.2425	-1.18381	0.390946	-3.02808	0.00246116	0.0144564	41.571	42.5774	29.3379	16.9573	16.8767	16.1345
ENSMUSG00000036040	Adamtsl2	317.678	1.68164	0.137401	12.2389	1.93e-34	1.65e-32	135.653	179.434	138.866	433.062	474.323	544.733
ENSMUSG00000036067	Slc2a6	8.20191	2.56806	0.816014	3.14708	0.00164911	0.0102549	1.09397	3.04125	2.93379	13.044	10.659	18.4395
ENSMUSG00000036098	Myrf	77.2897	2.88684	0.278825	10.3536	4.03e-25	2.22e-23	17.5036	17.2337	20.5365	127.832	132.349	148.284
ENSMUSG00000036103	Colec12	254.527	1.08646	0.136614	7.95277	1.82e-15	5.55e-14	190.352	149.021	149.623	362.625	342.863	332.679
ENSMUSG00000036144	Meox2	205.002	-0.636253	0.146327	-4.34816	1.37e-05	0.000143519	243.956	250.396	253.283	173.486	136.79	172.102
ENSMUSG00000036186	Fam69b	101.376	-1.27062	0.210091	-6.04794	1.47e-09	2.67e-08	138.935	150.035	141.8	50.8718	72.8362	53.7818
ENSMUSG00000036199	Ndufa13	2856.2	-0.739752	0.0527907	-14.0129	1.3e-44	1.67e-42	3717.33	3573.46	3420.79	2256.62	2112.25	2056.77
ENSMUSG00000036256	Igfbp7	3281.54	0.634403	0.0558871	11.3515	7.29e-30	4.97e-28	2492.07	2685.42	2540.66	3851.91	3804.36	4314.84
ENSMUSG00000036264	Fstl4	39.6536	1.62621	0.337084	4.82434	1.4e-06	1.74e-05	15.3156	21.2887	21.5144	56.0894	68.3949	55.3184
ENSMUSG00000036281	Snapc4	54.5874	-0.909886	0.278241	-3.27013	0.00107497	0.00706255	75.4842	68.9349	70.4109	31.3057	33.7534	47.6353
ENSMUSG00000036372	Tmem258	396.682	-0.783493	0.106977	-7.32395	2.41e-13	6.29e-12	489.007	481.531	531.993	316.97	282.462	278.129
ENSMUSG00000036381	P2ry14	32.3533	-0.988901	0.381894	-2.58946	0.00961255	0.0450474	51.4168	34.4675	44.0068	13.044	31.9769	19.2078
ENSMUSG00000036395	Glb1l2	22.7236	3.59899	0.604576	5.95292	2.63e-09	4.69e-08	5.46987	3.04125	1.95586	54.785	25.7591	45.3304
ENSMUSG00000036469	2020-03-01	25.6319	1.03008	0.403249	2.55444	0.0106358	0.0487183	18.5976	13.1787	18.5806	40.4366	28.4239	34.574
ENSMUSG00000036501	Fam13b	102.355	0.619203	0.201242	3.07691	0.00209156	0.0126243	86.424	80.0862	76.2784	118.701	112.807	139.833
ENSMUSG00000036545	Adamts2	472.653	1.18314	0.0978823	12.0874	1.23e-33	1.02e-31	280.057	301.083	286.533	637.854	651.973	678.419
ENSMUSG00000036606	Plxnb2	896.351	0.811108	0.0834225	9.7229	2.41e-22	1.16e-20	696.862	654.882	605.338	1030.48	1168.93	1221.62
ENSMUSG00000036611	Eepd1	150.993	-0.802523	0.167574	-4.78905	1.68e-06	2.04e-05	212.231	193.626	170.16	109.57	112.807	107.564
ENSMUSG00000036712	Cyld	249.013	0.787257	0.127957	6.1525	7.63e-10	1.42e-08	183.788	180.447	183.851	318.275	307.333	320.386
ENSMUSG00000036718	Micall2	41.6945	-0.854549	0.318221	-2.68539	0.0072445	0.0356972	42.665	62.8524	54.764	35.2189	29.3121	25.3543
ENSMUSG00000036737	Oxsr1	374.905	0.659855	0.109544	6.02365	1.71e-09	3.07e-08	300.843	311.221	260.129	461.759	458.335	457.145
ENSMUSG00000036745	Ttll7	125.964	0.607562	0.193367	3.14202	0.00167786	0.0103877	88.6119	117.595	92.9032	163.051	126.131	167.492
ENSMUSG00000036751	Cox6b1	4572.66	-0.610877	0.0474808	-12.8658	7.02e-38	6.79e-36	5641.63	5482.35	5446.08	3803.64	3664.02	3398.24
ENSMUSG00000036752	Tubb4b	1535.7	-0.634478	0.0595238	-10.6592	1.58e-26	9.3e-25	1942.9	1825.76	1839.48	1162.22	1222.23	1221.62
ENSMUSG00000036777	Anln	17.2316	1.83761	0.537671	3.41772	0.000631486	0.00445264	8.7518	4.05499	9.77929	30.0013	17.7649	33.0374
ENSMUSG00000036819	Jmjd4	75.4914	-0.66305	0.255363	-2.5965	0.00941802	0.0443207	72.2023	123.677	82.146	54.785	53.2948	66.8431
ENSMUSG00000036850	Mrpl41	435.38	-0.599525	0.114444	-5.2386	1.62e-07	2.32e-06	569.961	489.641	509.501	408.279	320.657	314.239
ENSMUSG00000036856	Wnt4	15.1479	1.86735	0.545144	3.42543	0.000613826	0.00434265	7.65782	6.08249	5.86757	23.4793	23.9826	23.8177
ENSMUSG00000036860	Mrpl55	409.396	-1.0135	0.109649	-9.2432	2.39e-20	1.02e-18	560.115	569.727	514.39	251.75	303.78	256.616
ENSMUSG00000036880	Acaa2	3532.74	-1.03757	0.0549499	-18.8821	1.6e-79	5e-77	4492.95	4971.42	4788.92	2260.53	2479.09	2203.52
ENSMUSG00000036985	Zdhhc9	232.394	0.713406	0.135793	5.25364	1.49e-07	2.16e-06	172.848	186.53	170.16	263.49	294.009	307.325
ENSMUSG00000037014	Sstr4	7.67021	-2.54089	0.83299	-3.05032	0.00228595	0.0135548	13.1277	15.2062	10.7572	2.60881	3.55298	0.768311
ENSMUSG00000037031	Tspan15	138.851	-0.833139	0.170451	-4.88785	1.02e-06	1.29e-05	166.284	179.434	187.762	99.1348	102.148	98.3439
ENSMUSG00000037032	Apbb1	358.289	-0.86853	0.122769	-7.0745	1.5e-12	3.63e-11	491.195	510.929	388.238	242.619	259.368	257.384
ENSMUSG00000037035	Inhbb	51.8723	0.744252	0.280105	2.65705	0.00788281	0.0382765	40.4771	38.5225	37.1613	71.7423	54.183	69.148
ENSMUSG00000037071	Scd1	934.312	2.66955	0.0830921	32.1276	1.81e-226	3.06e-223	233.017	260.533	266.974	1603.11	1615.72	1626.52
ENSMUSG00000037111	Setd7	427.411	0.680194	0.100589	6.76209	1.36e-11	3.07e-10	322.722	330.482	333.474	502.196	523.177	552.416
ENSMUSG00000037112	Sik2	43.4801	0.937871	0.34259	2.73759	0.00618915	0.0312087	31.7253	40.5499	17.6027	53.4806	45.3005	72.2213
ENSMUSG00000037126	Psd	45.3336	0.804825	0.308845	2.60592	0.00916276	0.0433251	24.0674	43.5912	31.2937	54.785	62.1772	56.0867
ENSMUSG00000037152	Ndufc1	1929.8	-0.732448	0.0645487	-11.3472	7.66e-30	5.2e-28	2379.39	2267.76	2573.91	1543.11	1464.72	1349.92
ENSMUSG00000037166	Ppp1r14a	129.356	-0.609343	0.184352	-3.30533	0.000948657	0.00637431	160.814	168.282	140.822	96.526	90.6011	119.088
ENSMUSG00000037169	Mycn	56.7422	-1.12326	0.275001	-4.08458	4.42e-05	0.000414548	89.7059	72.9899	70.4109	36.5233	40.8593	29.9641
ENSMUSG00000037185	Krt80	26.1817	2.03166	0.447547	4.53954	5.64e-06	6.35e-05	7.65782	15.2062	7.82343	50.8718	30.2004	45.3304
ENSMUSG00000037243	Zfp692	66.795	-0.905194	0.245993	-3.67975	0.000233459	0.00185315	92.9878	79.0724	88.9915	49.5674	41.7476	48.4036
ENSMUSG00000037280	Galnt6	12.3793	1.58005	0.595633	2.65272	0.00798453	0.0386036	5.46987	7.09624	5.86757	23.4793	17.7649	14.5979
ENSMUSG00000037313	Tacc3	22.132	1.18816	0.452263	2.62715	0.00861036	0.0412808	19.6915	14.1925	6.8455	30.0013	32.8651	29.1958
ENSMUSG00000037321	Tap1	389.245	-0.726598	0.117327	-6.19291	5.91e-10	1.12e-08	418.992	490.654	543.728	315.666	274.468	291.958
ENSMUSG00000037353	Letmd1	76.1723	-0.789708	0.233999	-3.37484	0.000738587	0.0051263	95.1758	109.485	84.1019	62.6114	54.183	51.4769
ENSMUSG00000037362	Nov	88.7652	-1.41963	0.242423	-5.85601	4.74e-09	8.17e-08	106.116	118.609	163.314	46.9586	39.9711	57.6234
ENSMUSG00000037370	Enpp1	110.173	1.74004	0.218911	7.94859	1.89e-15	5.72e-14	42.665	58.7974	50.8523	166.964	141.231	200.529
ENSMUSG00000037379	Spon2	67.5391	-2.42095	0.292825	-8.26758	1.37e-16	4.59e-15	129.089	97.3199	116.373	13.044	30.2004	19.2078
ENSMUSG00000037410	Tbc1d2b	230.999	0.604541	0.137126	4.40865	1.04e-05	0.000111177	193.633	178.42	178.961	255.663	307.333	271.982
ENSMUSG00000037411	Serpine1	922.413	3.24568	0.0898088	36.1399	5.36e-286	3.01e-282	177.224	175.379	175.049	1704.86	1637.04	1664.93
ENSMUSG00000037437	Adam32	2.13141	4.47978	1.743	2.57015	0.0101655	0.0470568	0	0	0	6.52202	0.888246	5.37818
ENSMUSG00000037443	Cep85	204.911	-0.600024	0.143666	-4.17652	2.96e-05	0.000289339	234.111	259.52	246.438	164.355	176.761	148.284
ENSMUSG00000037446	Tulp1	2.70486	4.81684	1.60437	3.00233	0.00267922	0.0155581	0	0	0	7.82643	5.32948	3.07325
ENSMUSG00000037531	Mrpl47	164.732	-0.594487	0.167811	-3.54259	0.000396214	0.00294011	233.017	187.544	173.093	144.789	127.019	122.93
ENSMUSG00000037613	Tnfrsf23	52.763	0.709979	0.278351	2.55067	0.0107517	0.0491824	44.853	32.44	43.0289	61.307	71.9479	63.0015
ENSMUSG00000037664	Cdkn1c	119.645	-0.794862	0.190045	-4.18249	2.88e-05	0.000282833	149.874	131.787	174.071	84.7863	84.3834	92.9657
ENSMUSG00000037772	Mrpl23	586.546	-0.636191	0.0983801	-6.46666	1e-10	2.07e-09	685.922	773.49	680.638	461.759	507.189	410.278
ENSMUSG00000037784	Dzip1l	30.6816	0.925724	0.362931	2.55069	0.010751	0.0491824	24.0674	19.2612	20.5365	33.9145	41.7476	44.5621
ENSMUSG00000037820	Tgm2	1884.79	0.613363	0.0534888	11.4671	1.93e-30	1.35e-28	1465.93	1526.71	1477.65	2265.75	2302.33	2270.36
ENSMUSG00000037852	Cpe	1733.58	0.654147	0.0569709	11.4821	1.62e-30	1.14e-28	1354.34	1291.52	1393.55	2164.01	2116.69	2081.36
ENSMUSG00000037868	Egr2	16.4181	1.58626	0.535859	2.96021	0.00307431	0.0174615	7.65782	13.1787	3.91171	20.8705	27.5356	25.3543
ENSMUSG00000037872	Ackr1	10.9683	1.99097	0.653135	3.04832	0.00230121	0.0136309	3.28192	5.06874	4.88964	14.3485	21.3179	16.9028
ENSMUSG00000037902	Sirpa	379.902	0.689921	0.118971	5.79907	6.67e-09	1.14e-07	285.527	331.496	255.239	483.934	424.582	498.634
ENSMUSG00000037904	Ankrd9	369.698	-0.68827	0.10569	-6.51213	7.41e-11	1.56e-09	451.811	462.269	454.737	284.36	275.356	289.653
ENSMUSG00000037921	Ddx60	67.4704	-0.815952	0.272075	-2.99899	0.00270873	0.015708	94.0818	75.0174	90.9474	28.6969	63.0655	53.0135
ENSMUSG00000037946	Fgd3	23.8004	1.34785	0.429202	3.14037	0.00168734	0.0104425	14.2217	15.2062	10.7572	36.5233	39.9711	26.1226
ENSMUSG00000037949	Ano10	351.742	-1.08233	0.113161	-9.56454	1.13e-21	5.23e-20	459.469	479.503	495.81	210.009	245.156	220.505
ENSMUSG00000037989	Wnk2	255.511	-0.607967	0.127301	-4.77582	1.79e-06	2.17e-05	312.877	305.138	307.07	204.792	214.956	188.236
ENSMUSG00000038046	Mrm3	131.984	-0.853171	0.179971	-4.74061	2.13e-06	2.55e-05	189.258	170.31	150.601	93.9172	87.9364	99.8805
ENSMUSG00000038059	Smim3	149.962	0.629623	0.173931	3.61996	0.000294654	0.00227358	131.277	109.485	112.462	181.312	206.961	158.272
ENSMUSG00000038147	Cd84	40.6303	1.27103	0.323437	3.92977	8.5e-05	0.000751783	22.9735	21.2887	27.382	50.8718	55.9595	65.3065
ENSMUSG00000038152	5033430I15Rik	20.0004	-1.2748	0.460141	-2.77046	0.00559778	0.028734	28.4433	27.3712	28.3599	16.9573	8.88246	9.98805
ENSMUSG00000038168	P3h2	55.3777	1.56746	0.286373	5.47349	4.41e-08	6.87e-07	26.2554	27.3712	30.3158	79.5687	71.9479	96.8072
ENSMUSG00000038170	Pde4dip	5559.64	0.719485	0.0463432	15.5252	2.34e-54	3.91e-52	4196.49	4126.97	4287.24	6571.59	6846.6	7328.92
ENSMUSG00000038205	Prkab2	256.915	1.09431	0.132781	8.24147	1.7e-16	5.68e-15	148.781	182.475	159.402	369.147	342.863	338.825
ENSMUSG00000038239	Hrc	4077.56	-0.684356	0.0434727	-15.7422	7.77e-56	1.31e-53	4969.93	5077.87	5028.51	3171.01	3198.57	3019.46
ENSMUSG00000038244	Mical2	573.247	0.880718	0.0915074	9.62456	6.3e-22	3e-20	409.146	390.293	412.686	714.814	715.038	797.507
ENSMUSG00000038296	Galnt18	186.786	-0.704117	0.146974	-4.79075	1.66e-06	2.03e-05	230.829	227.08	237.637	131.745	147.449	145.979
ENSMUSG00000038335	Tsr1	60.2418	1.02144	0.259524	3.93585	8.29e-05	0.000735701	42.665	41.5637	35.2054	80.8731	78.1657	82.9776
ENSMUSG00000038370	Pcp4l1	596.356	-1.38048	0.0937713	-14.7218	4.67e-49	6.84e-47	912.375	813.026	855.687	363.929	318.88	314.239
ENSMUSG00000038400	Pmepa1	550.038	0.784691	0.0931384	8.42501	3.61e-17	1.24e-15	418.992	377.115	417.575	670.464	677.732	738.347
ENSMUSG00000038403	Hfe2	915.017	-0.687228	0.0761213	-9.02806	1.75e-19	7.03e-18	1089.6	1130.33	1160.8	761.772	688.391	659.211
ENSMUSG00000038451	Spsb2	37.6964	0.934163	0.341654	2.73424	0.00625247	0.0314433	27.3494	17.2337	33.2496	46.9586	45.3005	56.0867
ENSMUSG00000038485	Socs7	190.747	0.626688	0.149735	4.18532	2.85e-05	0.000279977	166.284	133.815	150.601	219.14	243.379	231.262
ENSMUSG00000038489	Polr2l	538.574	-0.710753	0.109638	-6.4827	9.01e-11	1.88e-09	664.042	758.284	587.735	360.016	410.37	450.999
ENSMUSG00000038508	Gdf15	109.656	2.93974	0.245406	11.9791	4.57e-33	3.65e-31	31.7253	24.33	20.5365	163.051	201.632	216.664
ENSMUSG00000038521	C1s1	327.827	1.11253	0.115129	9.66335	4.32e-22	2.07e-20	210.043	196.667	215.144	448.715	459.223	437.169
ENSMUSG00000038526	Car14	400.298	-0.586424	0.104768	-5.59733	2.18e-08	3.5e-07	505.416	493.696	443.002	318.275	323.322	318.081
ENSMUSG00000038550	Ciart	70.1337	0.620279	0.241783	2.56544	0.0103045	0.0474826	60.1686	54.7424	51.8302	71.7423	87.0481	95.2706
ENSMUSG00000038583	Pln	6287.24	-0.610931	0.0595919	-10.2519	1.16e-24	6.27e-23	7876.62	7024.27	7886.02	5357.19	5093.2	4486.17
ENSMUSG00000038594	Cep85l	190.552	-0.79941	0.146333	-5.46296	4.68e-08	7.27e-07	228.641	254.451	243.504	134.354	139.455	142.906
ENSMUSG00000038600	Atp6v0a4	13.4639	2.60936	0.636246	4.10118	4.11e-05	0.000389373	4.3759	3.04125	3.91171	27.3925	21.3179	20.7444
ENSMUSG00000038608	Dock10	56.6807	0.742864	0.265455	2.79845	0.00513478	0.026765	38.2891	42.5774	45.9626	76.9599	64.842	71.453
ENSMUSG00000038624	Nepn	31.3162	-1.22318	0.369451	-3.3108	0.000930295	0.00627093	44.853	46.6324	41.073	11.7396	21.3179	22.281
ENSMUSG00000038642	Ctss	305.823	1.30145	0.121287	10.7303	7.33e-27	4.4e-25	177.224	173.351	177.983	464.368	426.358	415.656
ENSMUSG00000038644	Pold1	87.2381	-0.631011	0.221978	-2.84267	0.00447369	0.0238352	113.773	109.485	95.837	62.6114	59.5125	82.2093
ENSMUSG00000038648	Creb3l2	376.642	0.602096	0.107737	5.58859	2.29e-08	3.67e-07	303.031	300.07	296.312	422.627	453.005	484.804
ENSMUSG00000038690	Atp5j2	5453.7	-0.660775	0.0444011	-14.8819	4.32e-50	6.5e-48	6779.36	6575.17	6680.23	4389.32	4304.44	3993.68
ENSMUSG00000038708	Golga4	2342.39	1.07414	0.0516383	20.8013	4.21e-96	1.65e-93	1516.25	1462.84	1544.15	3263.62	3126.63	3140.86
ENSMUSG00000038717	Atp5l	1064.38	-0.91587	0.0908997	-10.0756	7.08e-24	3.73e-22	1433.11	1279.35	1455.16	813.949	786.986	617.722
ENSMUSG00000038725	Pkhd1l1	217.909	2.46458	0.164861	14.9494	1.57e-50	2.43e-48	60.1686	67.9212	72.3667	361.32	333.092	412.583
ENSMUSG00000038763	Alpk3	824.942	0.925068	0.0864582	10.6996	1.02e-26	6.07e-25	531.672	630.552	547.64	995.261	1088.99	1155.54
ENSMUSG00000038811	Gngt2	111.288	-0.971799	0.195482	-4.97131	6.65e-07	8.67e-06	147.687	133.815	159.402	86.0907	69.2832	71.453
ENSMUSG00000038843	Gcnt1	171.874	1.23721	0.158892	7.78651	6.89e-15	2e-13	90.7999	106.444	109.528	240.011	247.821	236.64
ENSMUSG00000038855	Itpkb	1047.8	-0.734105	0.0682457	-10.7568	5.51e-27	3.33e-25	1321.52	1277.32	1329.98	756.555	815.41	785.983
ENSMUSG00000038894	Irs2	63.1855	1.14573	0.267811	4.27812	1.88e-05	0.000191914	32.8192	44.6049	41.073	71.7423	84.3834	104.49
ENSMUSG00000039004	Bmp6	484.333	-0.684485	0.104314	-6.56179	5.32e-11	1.13e-09	540.423	631.565	620.007	369.147	338.422	406.437
ENSMUSG00000039005	Tlr4	124.777	0.848538	0.18247	4.6503	3.31e-06	3.86e-05	90.7999	79.0724	97.7929	152.615	161.661	166.724
ENSMUSG00000039007	Cpq	212.581	0.728019	0.150204	4.84688	1.25e-06	1.57e-05	146.593	159.159	172.115	310.448	245.156	242.018
ENSMUSG00000039058	Ak5	4.01897	4.41779	1.48831	2.96833	0.00299424	0.0170989	0	0	0.977929	2.60881	9.77071	10.7564
ENSMUSG00000039062	Anpep	164.142	0.780217	0.163093	4.78386	1.72e-06	2.09e-05	141.123	114.554	107.572	202.183	204.297	215.127
ENSMUSG00000039065	Fam173b	118.319	-0.585474	0.192031	-3.04885	0.00229718	0.0136118	135.653	149.021	142.778	83.4819	85.2716	113.71
ENSMUSG00000039081	Zfp503	58.8169	0.69207	0.261756	2.64395	0.00819454	0.0395459	43.759	50.6874	40.0951	79.5687	71.9479	66.8431
ENSMUSG00000039115	Itga9	511.487	0.772259	0.103428	7.46665	8.23e-14	2.23e-12	378.515	391.307	366.723	555.676	699.05	677.651
ENSMUSG00000039157	Fam102a	181.651	-0.72435	0.15027	-4.82031	1.43e-06	1.77e-05	237.392	212.887	227.857	146.093	129.684	135.991
ENSMUSG00000039168	Dap	329.758	0.732948	0.115445	6.34891	2.17e-10	4.35e-09	230.829	252.423	259.151	426.54	385.499	424.108
ENSMUSG00000039206	Daglb	66.4835	0.968071	0.248525	3.89527	9.81e-05	0.00085515	42.665	42.5774	49.8744	83.4819	83.4951	96.8072
ENSMUSG00000039239	Tgfb2	223.872	1.79474	0.148261	12.1052	9.91e-34	8.31e-32	86.424	100.361	113.44	333.928	357.963	351.118
ENSMUSG00000039252	Lgi2	27.1193	-1.34406	0.399907	-3.36093	0.0007768	0.00535623	32.8192	35.4812	48.8964	11.7396	16.8767	16.9028
ENSMUSG00000039294	BC017643	124.603	0.680719	0.181066	3.7595	0.00017025	0.00140063	97.3637	97.3199	92.9032	151.311	141.231	167.492
ENSMUSG00000039304	Tnfsf10	336.738	-0.955906	0.11877	-8.04835	8.39e-16	2.65e-14	410.24	465.311	454.737	247.837	237.162	205.139
ENSMUSG00000039347	Atp6v0e2	143.822	0.800335	0.171528	4.66593	3.07e-06	3.6e-05	90.7999	115.567	108.55	173.486	184.755	189.773
ENSMUSG00000039376	Synpo2l	1538.1	1.59175	0.0740655	21.4911	1.89e-102	8.36e-100	865.334	728.885	708.02	2269.66	2207.29	2449.38
ENSMUSG00000039382	Wdr45	58.2281	-0.673141	0.262253	-2.56676	0.0102652	0.0473556	77.6722	66.9074	69.4329	50.8718	45.3005	39.1839
ENSMUSG00000039405	Prss23	149.613	0.945552	0.16798	5.62895	1.81e-08	2.95e-07	95.1758	98.3336	112.462	208.705	196.302	186.7
ENSMUSG00000039470	Zdhhc2	70.0685	0.940086	0.248029	3.79023	0.000150511	0.00125317	44.853	53.7287	45.9626	76.9599	107.478	91.4291
ENSMUSG00000039476	Prrx2	10.5424	2.1975	0.69596	3.15751	0.00159122	0.00994998	3.28192	3.04125	4.88964	22.1749	10.659	19.2078
ENSMUSG00000039497	Dse	110.884	0.715351	0.19054	3.75433	0.000173805	0.00142529	85.33	80.0862	87.0356	126.527	140.343	145.979
ENSMUSG00000039518	Cdsn	8.11747	2.32228	0.787836	2.94767	0.00320183	0.0180822	2.18795	3.04125	2.93379	10.4352	12.4354	17.6712
ENSMUSG00000039542	Ncam1	92.5279	1.52485	0.231369	6.59055	4.38e-11	9.46e-10	44.853	36.495	61.6095	139.571	124.354	148.284
ENSMUSG00000039652	Cpeb3	482.578	-0.87907	0.100537	-8.74375	2.25e-18	8.41e-17	574.337	644.744	654.234	362.625	315.327	344.203
ENSMUSG00000039670	Oxld1	189.508	-0.683598	0.144966	-4.71557	2.41e-06	2.86e-05	237.392	234.176	229.813	139.571	150.114	145.979
ENSMUSG00000039699	Batf2	42.9867	-1.0215	0.320784	-3.1844	0.00145056	0.00917042	75.4842	51.7012	45.9626	27.3925	26.6474	30.7325
ENSMUSG00000039714	Cplx3	2.21009	4.54353	1.67828	2.70726	0.00678421	0.033752	0	0	0	5.21762	2.66474	5.37818
ENSMUSG00000039747	Orai2	34.2484	1.45418	0.374963	3.87818	0.000105239	0.000912289	13.1277	17.2337	24.4482	44.3498	64.842	41.4888
ENSMUSG00000039787	Cercam	48.8515	0.910481	0.302683	3.00803	0.00262946	0.015301	32.8192	43.5912	25.4261	66.5246	53.2948	71.453
ENSMUSG00000039873	Neurl2	65.5995	-0.89773	0.249355	-3.60022	0.000317953	0.0024267	82.0481	78.0587	95.837	45.6542	49.7418	42.2571
ENSMUSG00000039899	Fgl2	603.813	0.892646	0.090983	9.81113	1.01e-22	4.94e-21	401.489	410.568	453.759	824.384	795.868	736.811
ENSMUSG00000039960	Rhou	98.3947	1.37921	0.212178	6.50025	8.02e-11	1.69e-09	51.4168	63.8662	48.8964	133.049	151.002	142.138
ENSMUSG00000040016	Ptger3	18.6629	3.65903	0.646919	5.65608	1.55e-08	2.54e-07	2.18795	2.0275	3.91171	37.8277	33.7534	32.2691
ENSMUSG00000040026	Saa3	49.3122	3.39019	0.381506	8.88636	6.31e-19	2.44e-17	12.0337	5.06874	8.80136	93.9172	86.1599	89.8924
ENSMUSG00000040048	Ndufb10	3573.22	-0.768905	0.0575596	-13.3584	1.06e-40	1.19e-38	4407.62	4535.51	4555.19	2869.69	2683.39	2387.91
ENSMUSG00000040086	Tnni3k	195.897	-1.4726	0.152101	-9.68175	3.6e-22	1.73e-20	273.494	312.235	279.688	93.9172	109.254	106.795
ENSMUSG00000040112	Mrps35	511.006	-0.8503	0.0930854	-9.13463	6.56e-20	2.7e-18	653.103	677.184	639.565	384.799	357.963	353.423
ENSMUSG00000040133	Gpr176	7.91171	2.48087	0.838979	2.95701	0.00310643	0.0176202	3.28192	4.05499	0	10.4352	15.1002	14.5979
ENSMUSG00000040152	Thbs1	230.635	1.27356	0.142266	8.95195	3.49e-19	1.37e-17	132.371	117.595	154.513	332.623	317.104	329.606
ENSMUSG00000040170	Fmo2	1042.91	0.721313	0.0682843	10.5634	4.41e-26	2.52e-24	783.286	793.765	787.232	1263.97	1280.85	1348.39
ENSMUSG00000040187	Arntl2	7.02184	-3.84014	1.08622	-3.53534	0.00040725	0.0030114	10.9397	8.10999	20.5365	0	1.77649	0.768311
ENSMUSG00000040249	Lrp1	2109.09	0.700967	0.0625972	11.1981	4.17e-29	2.76e-27	1556.73	1691.95	1576.42	2402.71	2630.1	2796.65
ENSMUSG00000040253	Gbp7	501.77	-0.963421	0.107423	-8.96851	3.01e-19	1.19e-17	622.471	605.208	763.762	323.492	338.422	357.265
ENSMUSG00000040254	Sema3d	75.5528	1.34189	0.243664	5.50714	3.65e-08	5.72e-07	49.2288	43.5912	35.2054	122.614	101.26	101.417
ENSMUSG00000040269	Mrps28	335.87	-0.749277	0.11224	-6.67567	2.46e-11	5.45e-10	437.59	425.774	400.951	247.837	243.379	259.689
ENSMUSG00000040276	Pacsin1	36.8148	1.10369	0.349294	3.15978	0.0015789	0.0098766	19.6915	30.4125	19.5586	62.6114	41.7476	46.867
ENSMUSG00000040283	Btnl9	684.149	-0.897181	0.0819168	-10.9523	6.47e-28	4.06e-26	898.153	910.346	863.511	464.368	498.306	470.207
ENSMUSG00000040350	Trim7	81.2622	-1.02108	0.23427	-4.35856	1.31e-05	0.000137464	92.9878	104.416	128.109	60.0026	55.9595	46.0987
ENSMUSG00000040387	Klhl32	16.516	-2.4087	0.57908	-4.15954	3.19e-05	0.000308494	29.5373	38.5225	15.6469	3.91321	5.32948	6.14649
ENSMUSG00000040441	Slc26a10	619.015	-0.812411	0.092555	-8.77761	1.67e-18	6.27e-17	706.707	817.081	843.952	427.845	463.664	454.84
ENSMUSG00000040464	Gtpbp10	64.9071	-0.829121	0.262268	-3.16135	0.00157038	0.00983286	94.0818	64.8799	90.9474	39.1321	55.0713	45.3304
ENSMUSG00000040483	Xaf1	205.979	-0.646923	0.144486	-4.4774	7.56e-06	8.27e-05	260.366	228.093	265.997	161.746	148.337	171.333
ENSMUSG00000040498	Igsf23	64.3839	0.801466	0.25609	3.12963	0.00175027	0.0107708	42.665	52.7149	45.9626	67.8291	94.1541	82.9776
ENSMUSG00000040522	Tlr8	10.3264	1.71939	0.65066	2.64253	0.00822903	0.0396896	5.46987	4.05499	4.88964	16.9573	15.9884	14.5979
ENSMUSG00000040537	Adam22	34.7478	-1.14256	0.345754	-3.30456	0.00095126	0.00638925	41.571	57.7837	44.0068	22.1749	22.2062	20.7444
ENSMUSG00000040540	Gm9770	86.7264	0.827657	0.256557	3.22602	0.00125525	0.00806767	63.4505	81.0999	44.0068	91.3083	96.8188	143.674
ENSMUSG00000040552	C3ar1	120.35	1.01611	0.19543	5.19935	2e-07	2.84e-06	96.2698	62.8524	80.1901	161.746	152.778	168.26
ENSMUSG00000040564	Apoc1	16.0994	2.10771	0.576521	3.65592	0.000256263	0.00201425	2.18795	4.05499	11.7351	26.0881	24.8709	27.6592
ENSMUSG00000040612	Ildr2	101.222	2.98815	0.249623	11.9707	5.06e-33	4.02e-31	26.2554	25.3437	16.6248	185.225	174.096	179.785
ENSMUSG00000040613	Apobec1	120.299	1.37115	0.195467	7.01475	2.3e-12	5.46e-11	80.9541	60.8249	59.6536	178.703	180.314	161.345
ENSMUSG00000040631	Dok4	189.977	-0.745245	0.148494	-5.01867	5.2e-07	6.98e-06	241.768	244.313	229.813	126.527	143.008	154.431
ENSMUSG00000040648	Ppip5k2	432.55	-0.842851	0.106214	-7.93538	2.1e-15	6.34e-14	540.423	534.246	587.735	340.45	313.551	278.897
ENSMUSG00000040659	Efhd2	551.285	1.19836	0.0923161	12.9811	1.57e-38	1.55e-36	344.602	328.455	332.496	733.076	763.892	805.19
ENSMUSG00000040675	Mthfd1l	34.6839	1.48259	0.363704	4.07636	4.57e-05	0.000427437	12.0337	21.2887	21.5144	43.0454	59.5125	50.7085
ENSMUSG00000040690	Col16a1	241.006	1.30253	0.155027	8.40193	4.39e-17	1.5e-15	143.311	168.282	106.594	323.492	328.651	375.704
ENSMUSG00000040703	Cyp2s1	34.6234	2.53765	0.407948	6.22054	4.95e-10	9.5e-09	6.56385	12.165	11.7351	54.785	47.9653	74.5262
ENSMUSG00000040705	A930016O22Rik	8.85673	-2.40315	0.76552	-3.13924	0.00169385	0.010474	8.7518	20.275	15.6469	2.60881	3.55298	2.30493
ENSMUSG00000040710	St8sia4	159.596	-0.661576	0.169404	-3.90531	9.41e-05	0.000822954	192.54	196.667	194.608	150.007	120.801	102.954
ENSMUSG00000040747	Cd53	91.2196	0.674759	0.222687	3.03007	0.00244493	0.0143661	77.6722	56.7699	76.2784	110.874	129.684	96.0389
ENSMUSG00000040794	C1qtnf4	49.2986	-1.48432	0.298624	-4.97054	6.68e-07	8.7e-06	74.3903	70.9624	71.3888	33.9145	21.3179	23.8177
ENSMUSG00000040797	Iqsec3	23.2903	-1.86058	0.44574	-4.17413	2.99e-05	0.000291884	36.1012	34.4675	38.1392	14.3485	9.77071	6.9148
ENSMUSG00000040824	Snrpd2	596.654	-0.657999	0.0867915	-7.58137	3.42e-14	9.46e-13	740.621	706.583	741.27	489.152	457.447	444.852
ENSMUSG00000040850	Psme4	1280.09	0.693151	0.0638277	10.8597	1.79e-27	1.1e-25	993.329	942.786	999.443	1558.76	1638.81	1547.38
ENSMUSG00000040883	Tmem205	338.73	-0.77925	0.117127	-6.65303	2.87e-11	6.28e-10	452.905	426.788	405.84	232.184	278.021	236.64
ENSMUSG00000040907	Atp1a3	10.1113	2.64224	0.764274	3.45718	0.000545854	0.0039077	3.28192	4.05499	0.977929	26.0881	12.4354	13.8296
ENSMUSG00000040950	Mgl2	78.2011	-1.21373	0.230351	-5.26904	1.37e-07	1.99e-06	114.867	114.554	98.7708	45.6542	46.1888	49.1719
ENSMUSG00000040987	Mill2	75.8382	-1.26641	0.248996	-5.08607	3.66e-07	5.02e-06	107.209	112.526	102.682	33.9145	59.5125	39.1839
ENSMUSG00000040998	Npnt	36.0714	-0.88326	0.339492	-2.60172	0.00927588	0.0437618	36.1012	49.6737	54.764	23.4793	23.9826	28.4275
ENSMUSG00000041120	Nbl1	488.758	1.54542	0.100905	15.3156	6.02e-53	9.94e-51	262.554	244.313	240.57	776.121	710.597	698.395
ENSMUSG00000041161	Otud3	67.0206	0.69777	0.245259	2.84503	0.00444073	0.0236895	44.853	57.7837	50.8523	79.5687	79.9421	89.1241
ENSMUSG00000041261	Car8	256.326	-0.776921	0.129628	-5.99347	2.05e-09	3.68e-08	303.031	328.455	341.297	172.181	196.302	196.688
ENSMUSG00000041324	Inhba	66.7824	0.700856	0.245762	2.85177	0.00434762	0.0232887	44.853	54.7424	52.8081	86.0907	74.6127	87.5875
ENSMUSG00000041378	Cldn5	305.249	-0.777639	0.123868	-6.27796	3.43e-10	6.72e-09	426.65	354.812	374.547	230.88	237.162	207.444
ENSMUSG00000041449	Serpina3h	94.8175	1.57734	0.220953	7.13879	9.42e-13	2.32e-11	44.853	45.6187	51.8302	150.007	153.667	122.93
ENSMUSG00000041453	Rpl21	230.879	-4.81112	0.237822	-20.2299	5.34e-91	1.87e-88	484.631	408.541	445.935	11.7396	15.9884	18.4395
ENSMUSG00000041479	Syt15	29.5412	1.20597	0.372816	3.23477	0.00121742	0.00784248	20.7855	16.22	16.6248	43.0454	39.0828	41.4888
ENSMUSG00000041481	Serpina3g	106.322	-0.962731	0.212919	-4.52159	6.14e-06	6.86e-05	157.532	150.035	112.462	87.3951	67.5067	63.0015
ENSMUSG00000041482	Piezo2	32.7109	2.06128	0.384638	5.35903	8.37e-08	1.25e-06	13.1277	14.1925	10.7572	46.9586	61.289	49.9402
ENSMUSG00000041515	Irf8	109.062	0.785907	0.196065	4.0084	6.11e-05	0.000558971	71.1083	86.1686	83.1239	133.049	128.796	152.126
ENSMUSG00000041559	Fmod	119.817	0.708259	0.189498	3.73755	0.000185822	0.00151133	98.4577	88.1961	87.0356	142.18	133.237	169.797
ENSMUSG00000041607	Mbp	73.9508	1.02705	0.259	3.96547	7.33e-05	0.000656266	42.665	62.8524	40.0951	114.788	77.2774	106.027
ENSMUSG00000041609	Bicdl1	50.8546	0.850206	0.294422	2.88771	0.00388055	0.0212736	28.4433	31.4262	48.8964	62.6114	63.0655	70.6846
ENSMUSG00000041616	Nppa	3072.36	3.06181	0.433327	7.06581	1.6e-12	3.84e-11	835.796	423.747	711.932	7908.61	5090.54	3463.55
ENSMUSG00000041642	Kif21b	16.8461	1.71533	0.516194	3.32304	0.000890433	0.00602634	5.46987	9.12374	8.80136	30.0013	23.0944	24.586
ENSMUSG00000041654	Slc39a11	49.3362	0.830998	0.301922	2.75236	0.00591677	0.030042	48.1349	34.4675	24.4482	58.6982	65.7302	64.5382
ENSMUSG00000041729	Coro2b	131.726	-0.976479	0.186324	-5.24076	1.6e-07	2.3e-06	171.754	177.406	177.005	67.8291	105.701	90.6607
ENSMUSG00000041734	Kirrel	154.797	0.587192	0.161158	3.64357	0.000268883	0.00210167	124.713	129.76	116.373	194.356	177.649	185.931
ENSMUSG00000041736	Tspo	793.337	0.846624	0.0796825	10.625	2.28e-26	1.33e-24	544.799	552.493	604.36	978.304	1065.9	1014.17
ENSMUSG00000041737	Tmem45b	8.63723	2.22763	0.765299	2.9108	0.00360504	0.0200502	1.09397	3.04125	4.88964	14.3485	11.5472	16.9028
ENSMUSG00000041841	Rpl37	1450.51	-0.625457	0.0667992	-9.36324	7.73e-21	3.38e-19	1766.77	1660.52	1850.24	1158.31	1200.02	1067.18
ENSMUSG00000041881	Ndufa7	1314.86	-0.801856	0.0635889	-12.61	1.86e-36	1.7e-34	1744.89	1611.86	1656.61	970.477	932.658	972.682
ENSMUSG00000041912	Tdrkh	22.6014	1.56915	0.448307	3.50017	0.000464954	0.0033817	15.3156	10.1375	8.80136	37.8277	26.6474	36.8789
ENSMUSG00000041921	Metap1d	128.593	-1.04891	0.194106	-5.40381	6.52e-08	9.93e-07	208.949	159.159	151.579	87.3951	91.4893	72.9896
ENSMUSG00000041930	Fam222a	10.2912	-2.07504	0.72265	-2.87143	0.00408618	0.0221487	6.56385	21.2887	21.5144	6.52202	3.55298	2.30493
ENSMUSG00000042035	Igsf3	126.493	0.671367	0.192365	3.49007	0.000482895	0.00349709	74.3903	105.43	112.462	157.833	142.119	166.724
ENSMUSG00000042082	Arsb	32.1196	1.27382	0.377297	3.37619	0.000734985	0.0051047	22.9735	11.1512	22.4924	39.1321	52.4065	44.5621
ENSMUSG00000042099	Kank3	582.856	-0.66907	0.093852	-7.12899	1.01e-12	2.49e-11	740.621	677.184	733.446	399.148	484.982	461.755
ENSMUSG00000042106	Fam212a	76.3447	-0.654128	0.245958	-2.65951	0.00782532	0.0380554	112.679	75.0174	92.9032	58.6982	48.8535	69.9163
ENSMUSG00000042155	Klhl23	160.635	-0.635828	0.164704	-3.86043	0.000113189	0.000975188	217.701	180.447	186.784	142.18	119.913	116.783
ENSMUSG00000042198	Chchd7	589.642	-0.798901	0.0890768	-8.96867	3e-19	1.19e-17	728.587	718.748	797.012	447.411	428.135	417.961
ENSMUSG00000042210	Abhd14a	78.0346	-0.820871	0.2325	-3.53063	0.000414566	0.00305879	87.518	102.389	108.55	57.3938	63.9537	48.4036
ENSMUSG00000042213	Zfand4	30.5223	-1.1354	0.414264	-2.74076	0.00612964	0.0309642	40.4771	52.7149	33.2496	16.9573	9.77071	29.9641
ENSMUSG00000042225	Ammecr1	112.43	0.994391	0.193639	5.13529	2.82e-07	3.94e-06	65.6385	76.0312	83.1239	156.529	151.89	141.369
ENSMUSG00000042254	Cilp	305.753	1.50183	0.121915	12.3187	7.18e-35	6.27e-33	155.344	168.282	155.491	439.584	449.453	466.365
ENSMUSG00000042292	Mkl1	95.243	0.717477	0.216136	3.31957	0.00090157	0.00608948	67.8264	76.0312	73.3446	96.526	116.36	141.369
ENSMUSG00000042293	Gm5617	91.9196	-0.898577	0.229665	-3.91256	9.13e-05	0.000800726	127.995	115.567	116.373	50.8718	86.1599	54.5501
ENSMUSG00000042302	Ehbp1	431.877	0.594454	0.101421	5.86123	4.59e-09	7.95e-08	355.542	342.647	333.474	532.197	541.83	485.573
ENSMUSG00000042357	Gjb5	16.5334	3.68981	0.698353	5.2836	1.27e-07	1.85e-06	1.09397	2.0275	3.91171	31.3057	23.9826	36.8789
ENSMUSG00000042367	Gjb3	4.56004	3.59449	1.30977	2.74437	0.00606269	0.0307089	1.09397	0	0.977929	13.044	5.32948	6.9148
ENSMUSG00000042379	Esm1	49.081	0.953394	0.29146	3.2711	0.0010713	0.00704665	33.9132	26.3575	40.0951	61.307	67.5067	65.3065
ENSMUSG00000042436	Mfap4	442.692	1.96256	0.106703	18.3928	1.5e-75	4.29e-73	173.942	181.461	186.784	703.074	684.838	726.054
ENSMUSG00000042659	Arrdc4	116.884	-0.635045	0.186462	-3.40577	0.000659778	0.00463081	133.465	149.021	144.733	87.3951	85.2716	101.417
ENSMUSG00000042734	Ttc9	41.8426	1.03451	0.327799	3.15592	0.00159991	0.00999689	17.5036	34.4675	30.3158	53.4806	51.5183	63.7698
ENSMUSG00000042737	Dpm3	161.444	-0.589472	0.157695	-3.73806	0.000185448	0.00150975	181.6	202.75	197.542	126.527	135.013	125.235
ENSMUSG00000042745	Id1	682.735	-0.688105	0.0857625	-8.02338	1.03e-15	3.21e-14	817.199	869.796	841.996	517.849	484.094	565.477
ENSMUSG00000042793	Lgr6	88.0306	-1.51854	0.232999	-6.51736	7.16e-11	1.51e-09	101.74	148.007	141.8	44.3498	46.1888	46.0987
ENSMUSG00000042842	Serpinb6b	336.056	1.24008	0.129394	9.58374	9.36e-22	4.36e-20	187.07	175.379	235.681	499.587	492.977	425.644
ENSMUSG00000042962	Gm5436	100.06	-1.10204	0.227596	-4.84209	1.28e-06	1.61e-05	159.72	103.402	144.733	79.5687	56.8477	56.0867
ENSMUSG00000042985	Upk3b	398.873	3.20707	0.146119	21.9483	8.99e-107	4.33e-104	89.7059	77.0449	68.455	632.636	696.385	829.008
ENSMUSG00000043004	Gng2	43.8585	1.0174	0.338029	3.00979	0.00261428	0.0152232	22.9735	20.275	43.0289	71.7423	55.9595	49.1719
ENSMUSG00000043068	Fam89a	22.8838	-1.12944	0.419524	-2.69219	0.00709839	0.0350715	29.5373	34.4675	30.3158	13.044	16.8767	13.0613
ENSMUSG00000043110	Lrrn4	103.276	3.97919	0.29727	13.3858	7.32e-41	8.34e-39	8.7518	15.2062	12.7131	207.4	181.202	194.383
ENSMUSG00000043157	Arl11	18.9823	2.28169	0.522279	4.36872	1.25e-05	0.000131547	3.28192	8.10999	7.82343	33.9145	34.6416	26.1226
ENSMUSG00000043230	Fam124b	4.73483	-3.82999	1.30389	-2.93736	0.0033102	0.018638	7.65782	11.1512	7.82343	0	1.77649	0
ENSMUSG00000043483	Gm6863	266.126	-0.587644	0.126398	-4.64917	3.33e-06	3.88e-05	334.756	308.18	314.893	226.966	194.526	217.432
ENSMUSG00000043501	Lgals2	11.7016	1.58124	0.612625	2.58109	0.00984879	0.0458739	8.7518	4.05499	4.88964	16.9573	18.6532	16.9028
ENSMUSG00000043621	Ubxn10	19.6182	1.51108	0.469387	3.21927	0.00128517	0.0082411	8.7518	12.165	9.77929	24.7837	28.4239	33.8057
ENSMUSG00000043727	F830045P16Rik	2.31943	4.59954	1.65578	2.77788	0.00547155	0.0281805	0	0	0	6.52202	3.55298	3.84156
ENSMUSG00000043733	Ptpn11	1852.48	0.74809	0.058322	12.8269	1.16e-37	1.11e-35	1411.23	1333.08	1408.22	2195.31	2359.18	2407.89
ENSMUSG00000043795	Prr33	82.1256	-0.71959	0.226076	-3.18296	0.00145777	0.00921121	99.5517	113.54	93.8811	56.0894	72.8362	56.855
ENSMUSG00000043811	Rtn4r	43.4484	-0.912144	0.316614	-2.88093	0.00396503	0.021645	55.7927	69.9487	44.0068	35.2189	25.7591	29.9641
ENSMUSG00000043857	Mgat5b	17.2661	3.7123	0.715955	5.1851	2.16e-07	3.06e-06	6.56385	0	0.977929	39.1321	34.6416	22.281
ENSMUSG00000043953	Ccrl2	80.892	-0.974366	0.221552	-4.39791	1.09e-05	0.000116135	110.491	105.43	105.616	56.0894	52.4065	55.3184
ENSMUSG00000043987	Cep164	77.4593	0.691977	0.232418	2.9773	0.00290798	0.0167025	60.1686	58.7974	59.6536	79.5687	95.9306	110.637
ENSMUSG00000044017	Adgrd1	114.067	0.668326	0.194739	3.43192	0.000599331	0.00424902	79.8601	100.361	84.1019	142.18	123.466	154.431
ENSMUSG00000044037	Als2cl	237.264	-0.616464	0.133262	-4.62596	3.73e-06	4.3e-05	310.689	286.891	264.041	189.139	189.196	183.626
ENSMUSG00000044042	Fmn1	156.219	1.29781	0.16967	7.649	2.03e-14	5.67e-13	96.2698	85.1549	89.9694	210.009	246.932	208.981
ENSMUSG00000044071	Fam19a2	28.9334	1.25707	0.39732	3.16388	0.0015568	0.00976592	17.5036	12.165	21.5144	43.0454	30.2004	49.1719
ENSMUSG00000044206	Vsig4	35.513	1.36492	0.358397	3.80839	0.000139874	0.00117271	19.6915	26.3575	13.691	46.9586	59.5125	46.867
ENSMUSG00000044217	Aqp5	9.78595	6.70654	1.3074	5.12967	2.9e-07	4.05e-06	0	0	0	14.3485	21.3179	23.0493
ENSMUSG00000044229	Nxpe4	31.0123	-3.96526	0.529188	-7.49311	6.73e-14	1.83e-12	61.2626	68.9349	44.9847	2.60881	4.44123	3.84156
ENSMUSG00000044317	Gpr4	143.096	-0.868008	0.169421	-5.12337	3e-07	4.18e-06	195.821	182.475	177.005	99.1348	95.0423	109.1
ENSMUSG00000044468	Fam46c	48.4645	1.55593	0.304426	5.11102	3.2e-07	4.44e-06	27.3494	26.3575	20.5365	61.307	79.9421	75.2945
ENSMUSG00000044573	Acp1	151.924	-0.798007	0.165204	-4.83044	1.36e-06	1.69e-05	199.103	193.626	185.806	116.092	98.5953	118.32
ENSMUSG00000044641	Pard6b	27.6248	1.1263	0.390003	2.88792	0.00387793	0.0212662	12.0337	21.2887	18.5806	39.1321	35.5298	39.1839
ENSMUSG00000044674	Fzd1	186.43	1.11664	0.151134	7.38838	1.49e-13	3.91e-12	107.209	121.65	124.197	247.837	254.927	262.762
ENSMUSG00000044676	Zfp612	51.0811	-0.791848	0.27806	-2.84776	0.00440275	0.0235465	62.3565	66.9074	65.5212	33.9145	35.5298	42.2571
ENSMUSG00000044734	Serpinb1a	88.0731	1.71811	0.236835	7.25444	4.03e-13	1.03e-11	51.4168	32.44	40.0951	117.396	140.343	146.747
ENSMUSG00000044749	Abca6	49.46	-0.971068	0.297409	-3.2651	0.00109427	0.00716975	67.8264	58.7974	68.455	44.3498	31.9769	25.3543
ENSMUSG00000044751	Gm12231	86.1083	-0.679524	0.237447	-2.8618	0.00421247	0.0226887	119.243	80.0862	117.351	79.5687	66.6185	53.7818
ENSMUSG00000044783	Hjurp	142.931	-1.06135	0.184831	-5.74226	9.34e-09	1.56e-07	198.009	181.461	202.431	70.4379	114.584	90.6607
ENSMUSG00000044795	Cyb5d1	73.9567	0.636665	0.24778	2.56948	0.0101852	0.0470954	70.0144	62.8524	41.073	90.0039	96.8188	82.9776
ENSMUSG00000044811	Cd300c2	29.6077	1.14018	0.377452	3.02072	0.00252171	0.0147561	21.8795	14.1925	19.5586	36.5233	47.077	38.4156
ENSMUSG00000044894	Uqcrq	6618.71	-0.738634	0.0441978	-16.712	1.07e-62	2.23e-60	8105.26	8451.62	8261.54	5225.45	4967.07	4701.3
ENSMUSG00000044921	Rassf9	221.164	-0.768443	0.142896	-5.37765	7.55e-08	1.14e-06	277.87	259.52	296.312	182.617	166.99	143.674
ENSMUSG00000044951	Mylk4	312.055	-0.932898	0.116359	-8.01743	1.08e-15	3.36e-14	425.556	402.458	400.951	211.314	223.838	208.212
ENSMUSG00000044968	Napepld	80.1602	1.06095	0.237451	4.46807	7.89e-06	8.61e-05	53.6047	44.6049	57.6978	110.874	89.7129	124.466
ENSMUSG00000044991	1110034G24Rik	106.322	-0.596119	0.205718	-2.89775	0.0037585	0.0207191	136.747	103.402	142.778	96.526	75.5009	82.9776
ENSMUSG00000045094	Arhgef37	46.5194	1.56667	0.309596	5.06037	4.18e-07	5.7e-06	22.9735	20.275	27.382	62.6114	67.5067	78.3678
ENSMUSG00000045103	Dmd	504.504	0.852662	0.0944944	9.02342	1.82e-19	7.32e-18	347.884	363.936	367.701	633.941	629.766	683.797
ENSMUSG00000045216	Hs6st1	116.968	0.589415	0.188337	3.12957	0.00175061	0.0107708	91.8939	99.3474	89.9694	121.31	151.002	148.284
ENSMUSG00000045312	Lhfpl2	80.2871	0.755202	0.223615	3.37724	0.000732176	0.00509019	62.3565	56.7699	60.6316	92.6127	99.4836	109.869
ENSMUSG00000045322	Tlr9	8.10201	2.26563	0.797736	2.84007	0.00451033	0.024	3.28192	3.04125	1.95586	19.5661	11.5472	9.21974
ENSMUSG00000045377	Tmem88	265.49	-0.636898	0.125426	-5.07789	3.82e-07	5.23e-06	331.474	308.18	331.518	193.052	210.514	218.2
ENSMUSG00000045392	Olfr1033	34.1801	-7.62568	1.21658	-6.26812	3.65e-10	7.14e-09	71.1083	57.7837	75.3005	0	0.888246	0
ENSMUSG00000045410	Akr1e1	66.0292	-1.17947	0.254369	-4.63683	3.54e-06	4.1e-05	95.1758	83.1274	96.8149	40.4366	33.7534	46.867
ENSMUSG00000045503	Sys1	112.897	-0.634213	0.191596	-3.31016	0.000932433	0.00628032	131.277	133.815	146.689	86.0907	100.372	79.1361
ENSMUSG00000045534	Kcna5	276.096	-0.690741	0.127617	-5.41263	6.21e-08	9.49e-07	363.2	351.771	310.003	191.748	224.726	215.127
ENSMUSG00000045545	Krt14	8.21867	6.45238	1.33357	4.83844	1.31e-06	1.63e-05	0	0	0	11.7396	22.2062	15.3662
ENSMUSG00000045761	Togaram2	34.7479	-1.13991	0.347221	-3.28296	0.00102724	0.00681534	42.665	52.7149	47.9185	20.8705	26.6474	17.6712
ENSMUSG00000045763	Basp1	42.9009	0.875779	0.332746	2.63197	0.00848904	0.0407803	26.2554	37.5087	26.4041	66.5246	63.0655	37.6473
ENSMUSG00000045838	A430105I19Rik	384.02	0.868745	0.117246	7.40959	1.27e-13	3.35e-12	268.024	308.18	240.57	469.586	476.1	541.66
ENSMUSG00000045954	Cavin2	1630.43	-0.662396	0.0567886	-11.6642	1.94e-31	1.43e-29	1989.94	1998.1	2010.62	1223.53	1260.42	1299.98
ENSMUSG00000045996	Polr2k	103.096	-1.23995	0.215842	-5.74472	9.21e-09	1.54e-07	129.089	137.87	165.27	78.2643	55.0713	53.0135
ENSMUSG00000046034	Otulin	214.795	0.5916	0.153994	3.84171	0.00012218	0.00104147	183.788	197.681	132.998	262.185	247.821	264.299
ENSMUSG00000046182	Gsg1l	112.807	0.84535	0.192067	4.40133	1.08e-05	0.000114535	88.6119	78.0587	75.3005	147.398	154.555	132.918
ENSMUSG00000046186	Cd109	43.4845	1.62147	0.322044	5.03494	4.78e-07	6.44e-06	27.3494	18.2475	18.5806	67.8291	61.289	67.6114
ENSMUSG00000046229	Scand1	186.821	-0.825454	0.156417	-5.27726	1.31e-07	1.91e-06	262.554	207.818	247.416	127.832	127.019	148.284
ENSMUSG00000046330	Rpl37a	1767.83	-0.75451	0.0624623	-12.0794	1.36e-33	1.12e-31	2289.69	2182.6	2192.52	1228.75	1426.52	1286.92
ENSMUSG00000046402	Rbp1	300.385	0.896389	0.120609	7.43218	1.07e-13	2.85e-12	222.077	197.681	209.277	416.105	378.393	378.777
ENSMUSG00000046442	Ppm1e	127.573	1.18044	0.182214	6.47833	9.27e-11	1.93e-09	82.0481	69.9487	82.146	183.921	171.431	175.943
ENSMUSG00000046470	Sox18	849.791	-0.685728	0.0856668	-8.00459	1.2e-15	3.71e-14	1057.87	1151.62	937.833	611.766	675.067	664.589
ENSMUSG00000046546	Fam43a	467.285	-0.765866	0.0978966	-7.82321	5.15e-15	1.5e-13	608.25	549.452	607.294	353.494	334.869	350.35
ENSMUSG00000046688	Tifa	46.3682	1.17887	0.298719	3.94642	7.93e-05	0.000706945	28.4433	27.3712	29.3379	67.8291	56.8477	68.3797
ENSMUSG00000046694	Fam46b	111.896	1.97501	0.21018	9.39674	5.63e-21	2.48e-19	39.3831	43.5912	52.8081	183.921	163.437	188.236
ENSMUSG00000046699	Slitrk4	35.8834	1.60718	0.359134	4.47516	7.64e-06	8.36e-05	16.4096	12.165	24.4482	56.0894	52.4065	53.7818
ENSMUSG00000046718	Bst2	654.875	-0.6738	0.0874464	-7.70529	1.31e-14	3.72e-13	744.997	833.301	833.195	536.11	504.524	477.121
ENSMUSG00000046733	Gprc5a	24.2984	1.10141	0.415003	2.65399	0.00795458	0.0385314	16.4096	11.1512	18.5806	37.8277	31.0886	30.7325
ENSMUSG00000046756	Mrps7	471.879	-0.648941	0.0960064	-6.75935	1.39e-11	3.12e-10	601.686	569.727	559.375	349.581	377.505	373.399
ENSMUSG00000046805	Mpeg1	214.148	1.85391	0.15713	11.7986	3.97e-32	3.03e-30	91.8939	78.0587	107.572	362.625	336.645	308.093
ENSMUSG00000046844	Vat1l	17.502	4.29444	0.777194	5.52557	3.28e-08	5.18e-07	1.09397	1.01375	2.93379	31.3057	24.8709	43.7937
ENSMUSG00000046879	Irgm1	565.171	-1.05009	0.0909405	-11.547	7.65e-31	5.46e-29	759.218	744.092	783.321	361.32	393.493	349.582
ENSMUSG00000046916	Myct1	370.901	-0.745805	0.106909	-6.97608	3.04e-12	7.13e-11	445.248	474.434	474.295	279.143	266.474	285.812
ENSMUSG00000047139	Cd24a	79.903	1.8562	0.256204	7.245	4.32e-13	1.1e-11	30.6313	41.5637	31.2937	127.832	147.449	100.649
ENSMUSG00000047250	Ptgs1	128.607	0.721358	0.179192	4.02561	5.68e-05	0.000522455	91.8939	99.3474	100.727	147.398	156.331	175.943
ENSMUSG00000047298	Kcnv2	21.3513	-1.56619	0.483027	-3.24245	0.00118506	0.00765451	22.9735	48.6599	24.4482	7.82643	14.2119	9.98805
ENSMUSG00000047330	Kcne4	63.6938	1.34047	0.261272	5.13055	2.89e-07	4.03e-06	37.1951	41.5637	29.3379	96.526	91.4893	86.0509
ENSMUSG00000047414	Flrt2	116.611	1.4355	0.198507	7.23148	4.78e-13	1.21e-11	70.0144	51.7012	67.4771	166.964	159.884	183.626
ENSMUSG00000047420	Fam180a	9.98297	2.47349	0.728059	3.39737	0.000680368	0.0047654	2.18795	2.0275	4.88964	14.3485	19.5414	16.9028
ENSMUSG00000047466	8030462N17Rik	71.8659	0.823258	0.242951	3.38858	0.000702556	0.00490451	62.3565	52.7149	41.073	88.6995	94.1541	92.1974
ENSMUSG00000047511	Olfr1396	31.9571	-1.78561	0.392927	-4.54437	5.51e-06	6.22e-05	52.5108	55.7562	39.1171	22.1749	10.659	11.5247
ENSMUSG00000047592	Nxpe5	25.885	1.17046	0.42054	2.78323	0.00538203	0.02778	16.4096	16.22	14.6689	50.8718	24.8709	32.2691
ENSMUSG00000047658	Gal3st3	51.3478	-1.34467	0.293626	-4.57954	4.66e-06	5.32e-05	77.6722	79.0724	65.5212	22.1749	27.5356	36.1106
ENSMUSG00000047810	Ccdc88b	38.4581	1.22977	0.333057	3.69238	0.000222167	0.00177271	25.1614	23.3162	20.5365	57.3938	44.4123	59.9283
ENSMUSG00000047963	Stbd1	45.2506	-1.62578	0.311208	-5.22411	1.75e-07	2.5e-06	63.4505	70.9624	71.3888	18.2617	21.3179	26.1226
ENSMUSG00000048070	Pirt	31.9045	-1.49128	0.383606	-3.88752	0.000101275	0.000880645	36.1012	61.8387	44.0068	11.7396	17.7649	19.9761
ENSMUSG00000048163	Selplg	57.0735	0.94539	0.27112	3.48699	0.000488496	0.0035331	42.665	43.5912	31.2937	67.8291	76.3892	80.6727
ENSMUSG00000048387	Osr1	63.2148	1.204	0.256768	4.68905	2.74e-06	3.25e-05	36.1012	41.5637	37.1613	84.7863	95.9306	83.7459
ENSMUSG00000048416	Mlf1	518.96	-0.656042	0.104769	-6.26182	3.81e-10	7.4e-09	625.753	628.524	644.455	472.195	391.717	351.118
ENSMUSG00000048440	Cyp4f16	62.3342	-0.683289	0.262001	-2.60796	0.00910823	0.0431157	84.236	70.9624	76.2784	41.741	40.8593	59.9283
ENSMUSG00000048458	Fam212b	191.829	-0.778484	0.155597	-5.00322	5.64e-07	7.48e-06	243.956	230.121	252.306	153.92	115.472	155.199
ENSMUSG00000048478	Spata33	47.602	-0.941219	0.309534	-3.04076	0.0023598	0.0139144	61.2626	71.9762	54.764	33.9145	22.2062	41.4888
ENSMUSG00000048482	Bdnf	32.6401	0.928753	0.359627	2.58254	0.00980751	0.0457339	26.2554	23.3162	17.6027	52.1762	37.3063	39.1839
ENSMUSG00000048486	Fitm2	870.837	-0.622117	0.0721023	-8.62826	6.23e-18	2.25e-16	1064.44	1069.5	1034.65	674.377	687.502	694.553
ENSMUSG00000048534	Jaml	21.9658	1.8528	0.454141	4.07978	4.51e-05	0.000422259	7.65782	10.1375	10.7572	32.6101	33.7534	36.8789
ENSMUSG00000048583	Igf2	9.94798	-1.72108	0.672389	-2.55965	0.0104778	0.0480992	16.4096	13.1787	15.6469	7.82643	3.55298	3.07325
ENSMUSG00000048612	Myof	173.967	1.1583	0.158759	7.296	2.96e-13	7.66e-12	114.867	100.361	108.55	226.966	231.832	261.226
ENSMUSG00000048709	Gm8666	20.816	3.62401	0.631753	5.73644	9.67e-09	1.61e-07	6.56385	2.0275	0.977929	45.6542	26.6474	43.0254
ENSMUSG00000048731	Ggnbp1	106.332	-0.978167	0.202606	-4.82792	1.38e-06	1.71e-05	152.062	138.884	131.042	79.5687	77.2774	59.16
ENSMUSG00000048758	Rpl29	350.31	-5.97674	0.266856	-22.3969	4.22e-111	2.37e-108	738.433	718.748	612.183	10.4352	9.77071	12.293
ENSMUSG00000048779	P2ry6	101.707	1.26287	0.203761	6.19778	5.73e-10	1.09e-08	54.6987	59.8112	64.5433	150.007	142.119	139.064
ENSMUSG00000048852	Gm12185	80.9419	-3.08521	0.275803	-11.1863	4.76e-29	3.15e-27	147.687	146.994	138.866	20.8705	15.1002	16.1345
ENSMUSG00000048865	Arhgap30	67.0377	0.893724	0.25235	3.54161	0.000397695	0.00294851	37.1951	50.6874	52.8081	84.7863	79.9421	96.8072
ENSMUSG00000048915	Efna5	53.676	0.724537	0.280701	2.58117	0.00984661	0.0458739	35.0072	44.6049	41.073	80.8731	55.9595	64.5382
ENSMUSG00000048949	Gm6206	174.199	0.89577	0.184281	4.86089	1.17e-06	1.47e-05	84.236	159.159	121.263	232.184	219.397	228.957
ENSMUSG00000048967	Yjefn3	53.4157	-1.07181	0.278159	-3.85324	0.000116565	0.000999166	66.7324	75.0174	76.2784	27.3925	38.1946	36.8789
ENSMUSG00000049037	Clec4a1	56.1915	0.896464	0.303	2.95863	0.00309012	0.0175336	30.6313	42.5774	44.0068	78.2643	93.2658	48.4036
ENSMUSG00000049038	Mterf2	68.2968	-0.754115	0.243468	-3.09739	0.0019523	0.0118773	74.3903	92.2511	89.9694	54.785	51.5183	46.867
ENSMUSG00000049103	Ccr2	59.4553	1.79343	0.279539	6.41567	1.4e-10	2.85e-09	24.0674	27.3712	28.3599	93.9172	80.8304	102.185
ENSMUSG00000049107	Ntf3	26.4828	-1.04594	0.387081	-2.70212	0.00688981	0.0341592	37.1951	37.5087	32.2716	18.2617	15.9884	17.6712
ENSMUSG00000049115	Agtr1a	130.99	-0.710973	0.193672	-3.67102	0.000241587	0.00191048	173.942	130.774	184.828	80.8731	111.031	104.49
ENSMUSG00000049130	C5ar1	95.2427	0.616945	0.202748	3.04292	0.00234298	0.0138298	75.4842	76.0312	74.3226	109.57	120.801	115.247
ENSMUSG00000049134	Nrap	2746.46	0.639741	0.0490273	13.0487	6.47e-39	6.53e-37	2193.42	2108.6	2144.6	3231.01	3357.57	3443.57
ENSMUSG00000049313	Sorl1	144.302	0.861572	0.168959	5.0993	3.41e-07	4.7e-06	94.0818	109.485	103.66	182.617	195.414	180.553
ENSMUSG00000049422	Chchd10	443.113	-0.768605	0.265227	-2.89791	0.00375658	0.0207191	644.351	429.829	599.47	420.018	303.78	261.226
ENSMUSG00000049436	Upk1b	56.8595	4.04771	0.410484	9.86082	6.15e-23	3.04e-21	8.7518	5.06874	5.86757	93.9172	97.7071	129.845
ENSMUSG00000049511	Htr1b	8.7059	2.16995	0.800763	2.70986	0.00673125	0.0335309	6.56385	3.04125	0	18.2617	9.77071	14.5979
ENSMUSG00000049550	Clip1	1276.02	0.700359	0.0633954	11.0475	2.25e-28	1.43e-26	1004.27	929.608	982.818	1596.59	1550.88	1591.94
ENSMUSG00000049556	Lingo1	13.2079	2.31728	0.642977	3.60399	0.000313366	0.00239711	4.3759	4.05499	4.88964	19.5661	13.3237	33.0374
ENSMUSG00000049588	Ccdc69	44.9694	-0.83342	0.304513	-2.7369	0.00620214	0.0312462	56.8867	63.8662	52.8081	24.7837	39.9711	31.5008
ENSMUSG00000049625	Tifab	24.1514	1.08287	0.415135	2.60848	0.00909457	0.043092	17.5036	18.2475	10.7572	33.9145	33.7534	30.7325
ENSMUSG00000049670	Morn4	46.6023	1.15715	0.342047	3.38302	0.000716934	0.00499581	40.4771	27.3712	19.5586	43.0454	86.1599	63.0015
ENSMUSG00000049709	Nlrp10	153.971	0.849369	0.164531	5.16236	2.44e-07	3.44e-06	106.116	121.65	101.705	202.183	201.632	190.541
ENSMUSG00000049723	Mmp12	22.698	4.17296	0.663873	6.28579	3.26e-10	6.4e-09	3.28192	0	3.91171	35.2189	51.5183	42.2571
ENSMUSG00000049871	Nlrc3	74.0274	1.01136	0.239222	4.22769	2.36e-05	0.000235292	39.3831	55.7562	51.8302	101.744	93.2658	102.185
ENSMUSG00000049892	Rasd1	48.5502	1.26835	0.296802	4.27339	1.93e-05	0.000195683	31.7253	22.3025	31.2937	73.0467	68.3949	64.5382
ENSMUSG00000049907	Rasl11b	327.631	1.09754	0.118051	9.29717	1.44e-20	6.2e-19	204.573	228.093	192.652	466.977	443.235	430.254
ENSMUSG00000049960	Mrps16	430.879	-0.721105	0.109635	-6.5773	4.79e-11	1.03e-09	502.134	532.218	570.132	374.364	297.562	308.861
ENSMUSG00000050010	Shisa3	38.8868	1.44006	0.33999	4.2356	2.28e-05	0.000228106	27.3494	14.1925	21.5144	54.785	58.6242	56.855
ENSMUSG00000050014	Apol10b	18.3747	-2.97221	0.575144	-5.16778	2.37e-07	3.35e-06	33.9132	25.3437	38.1392	5.21762	5.32948	2.30493
ENSMUSG00000050069	Grem2	14.9945	7.31535	1.26931	5.76327	8.25e-09	1.39e-07	0	0	0	28.6969	21.3179	39.9522
ENSMUSG00000050071	Bex1	12.3416	-1.71291	0.593366	-2.88677	0.00389216	0.0213234	18.5976	18.2475	19.5586	7.82643	4.44123	5.37818
ENSMUSG00000050075	Gpr171	2.41682	4.68732	1.63549	2.86601	0.00415681	0.0224449	0	0	0	3.91321	4.44123	6.14649
ENSMUSG00000050106	Tmc8	49.8491	-0.80209	0.281024	-2.85417	0.004315	0.0231647	59.0746	61.8387	69.4329	33.9145	36.4181	38.4156
ENSMUSG00000050174	Nudt6	25.8465	-1.17359	0.421866	-2.7819	0.00540415	0.0278674	35.0072	47.6462	25.4261	10.4352	20.4297	16.1345
ENSMUSG00000050195	Scd4	22.2281	-2.36827	0.47217	-5.01572	5.28e-07	7.07e-06	36.1012	34.4675	41.073	7.82643	6.21772	7.68311
ENSMUSG00000050211	Pla2g4e	35.6778	-1.88243	0.374245	-5.02995	4.91e-07	6.59e-06	39.3831	55.7562	73.3446	14.3485	15.1002	16.1345
ENSMUSG00000050271	Prag1	134.948	-0.706791	0.183548	-3.85072	0.000117772	0.00100848	146.593	177.406	176.027	122.614	87.9364	99.1122
ENSMUSG00000050288	Fzd2	89.6779	0.843634	0.234308	3.60054	0.000317562	0.00242481	56.8867	53.7287	81.1681	131.745	92.3776	122.162
ENSMUSG00000050323	Ndufaf6	92.4942	-0.805001	0.235707	-3.41526	0.000637217	0.00448929	148.781	115.567	88.0136	78.2643	55.9595	68.3797
ENSMUSG00000050335	Lgals3	141.329	1.95774	0.185173	10.5725	4e-26	2.3e-24	53.6047	59.8112	59.6536	237.402	230.056	207.444
ENSMUSG00000050359	Sprr1a	3.88791	5.36622	1.48236	3.62005	0.000294551	0.00227358	0	0	0	6.52202	10.659	6.14649
ENSMUSG00000050503	Fbxl22	898.166	-0.704702	0.0813781	-8.6596	4.73e-18	1.72e-16	1017.4	1224.61	1095.28	710.901	660.855	679.956
ENSMUSG00000050541	Adra1b	107.97	-0.710019	0.190717	-3.7229	0.00019695	0.00159185	137.841	129.76	134.954	78.2643	81.7186	85.2826
ENSMUSG00000050550	Gm11868	29.3277	1.42986	0.404139	3.53803	0.000403129	0.00298355	20.7855	8.10999	18.5806	50.8718	39.9711	37.6473
ENSMUSG00000050608	Minos1	1820.38	-0.605315	0.0536467	-11.2834	1.59e-29	1.06e-27	2171.54	2216.05	2203.27	1430.93	1462.94	1437.51
ENSMUSG00000050666	Vstm4	66.5117	-0.807671	0.252299	-3.20124	0.00136836	0.00871158	102.834	71.9762	79.2122	49.5674	47.077	48.4036
ENSMUSG00000050705	2310061I04Rik	473.483	-0.681059	0.105503	-6.45533	1.08e-10	2.22e-09	632.317	598.112	517.324	386.104	371.287	335.752
ENSMUSG00000050711	Scg2	5.17022	3.85017	1.29091	2.98252	0.00285887	0.0164597	0	0	1.95586	6.52202	13.3237	9.21974
ENSMUSG00000050737	Ptges	33.3961	1.24872	0.352208	3.5454	0.000392013	0.0029115	19.6915	19.2612	20.5365	44.3498	43.5241	53.0135
ENSMUSG00000050751	Pgbd5	10.8454	2.06106	0.692789	2.97501	0.00292975	0.0167992	8.7518	2.0275	1.95586	19.5661	15.1002	17.6712
ENSMUSG00000050808	Muc15	9.41572	3.28189	0.87521	3.74983	0.000176956	0.00144831	4.3759	1.01375	0	22.1749	15.1002	13.8296
ENSMUSG00000050856	Atp5k	2526.4	-0.886731	0.175993	-5.03844	4.69e-07	6.33e-06	3512.75	2853.7	3468.71	2068.79	1820.02	1434.44
ENSMUSG00000051067	Lingo3	40.9273	-1.73043	0.345626	-5.00665	5.54e-07	7.36e-06	73.2963	52.7149	63.5654	15.6529	14.2119	26.1226
ENSMUSG00000051279	Gdf6	27.7212	1.91785	0.425603	4.5062	6.6e-06	7.32e-05	6.56385	13.1787	14.6689	53.4806	34.6416	43.7937
ENSMUSG00000051323	Pcdh19	126.074	-0.586098	0.182223	-3.21637	0.00129824	0.00831547	158.626	133.815	160.38	112.179	97.7071	93.734
ENSMUSG00000051344	Plekhm3	61.8291	0.666883	0.252623	2.63983	0.00829468	0.039972	44.853	52.7149	45.9626	73.0467	73.7244	80.6727
ENSMUSG00000051439	Cd14	154.258	1.05897	0.17415	6.08077	1.2e-09	2.19e-08	114.867	104.416	82.146	189.139	211.403	223.579
ENSMUSG00000051456	Hspb3	52.8	-0.993191	0.282253	-3.5188	0.000433504	0.00317411	75.4842	64.8799	69.4329	43.0454	35.5298	28.4275
ENSMUSG00000051457	Spn	15.2065	1.99069	0.56579	3.51843	0.000434111	0.00317657	7.65782	4.05499	6.8455	16.9573	25.7591	29.9641
ENSMUSG00000051502	Ufsp1	43.6522	-0.836289	0.314205	-2.66161	0.00777686	0.0378555	50.3228	56.7699	59.6536	39.1321	33.7534	22.281
ENSMUSG00000051506	Wdfy4	42.8599	1.04569	0.309965	3.37357	0.000742007	0.00514368	25.1614	32.44	26.4041	56.0894	53.2948	63.7698
ENSMUSG00000051989	Smim11	417.284	-0.765114	0.108176	-7.07285	1.52e-12	3.66e-11	513.074	489.641	570.132	340.45	298.451	291.958
ENSMUSG00000052013	Btla	6.25311	3.04888	1.01266	3.01077	0.00260589	0.0151901	0	3.04125	0.977929	9.13083	9.77071	14.5979
ENSMUSG00000052031	Tagap1	102.264	-0.831888	0.199871	-4.16213	3.15e-05	0.000305895	115.961	137.87	138.866	73.0467	76.3892	71.453
ENSMUSG00000052085	Dock8	96.7506	0.665847	0.203974	3.26438	0.00109705	0.00717959	79.8601	68.9349	76.2784	108.266	123.466	123.698
ENSMUSG00000052102	Gnpda1	39.8372	-1.49101	0.33274	-4.48101	7.43e-06	8.16e-05	51.4168	61.8387	62.5874	22.1749	24.8709	16.1345
ENSMUSG00000052151	Plpp2	30.3851	1.45679	0.399918	3.64272	0.000269776	0.00210768	9.84577	13.1787	25.4261	41.741	50.63	41.4888
ENSMUSG00000052160	Pld4	135.694	1.36447	0.183736	7.42626	1.12e-13	2.97e-12	75.4842	85.1549	67.4771	182.617	216.732	186.7
ENSMUSG00000052212	Cd177	6.47578	2.42767	0.927581	2.6172	0.00886544	0.0422564	3.28192	1.01375	1.95586	3.91321	13.3237	15.3662
ENSMUSG00000052305	Hbb-bs	2764.56	0.668665	0.0495259	13.5013	1.54e-41	1.79e-39	2117.93	2068.05	2220.88	3340.58	3360.23	3479.68
ENSMUSG00000052316	Lrrc15	44.5782	-1.31659	0.317034	-4.15283	3.28e-05	0.000316591	73.2963	69.9487	47.9185	24.7837	23.0944	28.4275
ENSMUSG00000052336	Cx3cr1	73.4268	0.679619	0.236026	2.87942	0.00398401	0.0217207	61.2626	50.6874	57.6978	83.4819	102.148	85.2826
ENSMUSG00000052353	Cemip	4.77466	3.68173	1.31226	2.80563	0.00502176	0.0263061	0	1.01375	0.977929	13.044	9.77071	3.84156
ENSMUSG00000052415	Tchh	28.7494	1.37541	0.396128	3.47213	0.000516354	0.00371704	15.3156	20.275	12.7131	31.3057	50.63	42.2571
ENSMUSG00000052613	Pcdh15	5.52807	3.34009	1.1617	2.87516	0.00403822	0.0219452	0	0	2.93379	5.21762	8.88246	16.1345
ENSMUSG00000052688	Rab7b	88.4322	1.24663	0.225921	5.51799	3.43e-08	5.4e-07	57.9806	54.7424	44.9847	123.918	108.366	140.601
ENSMUSG00000052727	Map1b	276.093	0.995646	0.127138	7.83124	4.83e-15	1.42e-13	194.727	196.667	162.336	367.842	367.734	367.253
ENSMUSG00000052776	Oas1a	81.1175	0.644123	0.2269	2.83879	0.00452845	0.0240737	75.4842	58.7974	55.7419	100.439	104.813	91.4291
ENSMUSG00000052861	Dnah6	2.47978	-4.79996	1.69897	-2.82522	0.00472478	0.024959	9.84577	4.05499	0.977929	0	0	0
ENSMUSG00000052920	Prkg1	43.4386	1.16193	0.31431	3.69676	0.000218369	0.00174323	19.6915	32.44	28.3599	56.0894	59.5125	64.5382
ENSMUSG00000052921	Arhgef15	768.638	-0.676775	0.0883224	-7.66256	1.82e-14	5.12e-13	901.435	1032	907.518	551.763	567.589	651.528
ENSMUSG00000052957	Gas1	384.441	0.928815	0.113814	8.16078	3.33e-16	1.09e-14	305.219	237.217	253.283	494.369	495.641	520.915
ENSMUSG00000052962	Mrpl35	271.671	-0.613654	0.126198	-4.86264	1.16e-06	1.46e-05	322.722	319.331	341.297	234.793	216.732	195.151
ENSMUSG00000052981	Ube2ql1	84.6134	0.721748	0.219283	3.29141	0.000996873	0.00663217	55.7927	63.8662	71.3888	112.179	103.037	101.417
ENSMUSG00000053063	Clec12a	30.3985	1.33399	0.413594	3.22537	0.00125811	0.00807684	18.5976	25.3437	7.82343	46.9586	50.63	33.0374
ENSMUSG00000053093	Myh7	4560.53	1.21459	0.0427959	28.381	3.47e-177	3.66e-174	2815.89	2748.27	2678.55	6339.41	6266.58	6514.51
ENSMUSG00000053113	Socs3	107.54	0.614416	0.201249	3.05302	0.0022655	0.013468	100.646	77.0449	77.2564	133.049	141.231	116.015
ENSMUSG00000053192	Mllt11	66.9768	1.01738	0.248372	4.0962	4.2e-05	0.00039762	37.1951	46.6324	48.8964	87.3951	94.1541	87.5875
ENSMUSG00000053279	Aldh1a1	402.906	1.23873	0.111225	11.1372	8.27e-29	5.38e-27	215.513	257.492	244.482	606.548	564.036	529.367
ENSMUSG00000053522	Lgals7	18.8053	4.71199	0.828678	5.68616	1.3e-08	2.14e-07	2.18795	1.01375	0.977929	45.6542	28.4239	34.574
ENSMUSG00000053541	Gm4759	79.7631	0.80928	0.223249	3.62501	0.000288945	0.00223567	59.0746	58.7974	55.7419	108.266	96.8188	99.8805
ENSMUSG00000053581	Zfand2a	155.604	0.608396	0.166045	3.66404	0.000248271	0.0019569	130.183	126.719	114.418	163.051	197.191	202.066
ENSMUSG00000053626	Tll1	16.2892	2.19826	0.549303	4.0019	6.28e-05	0.000572066	7.65782	4.05499	5.86757	26.0881	24.8709	29.1958
ENSMUSG00000053641	Dennd4a	88.2891	0.746716	0.22438	3.32791	0.000874998	0.00593618	49.2288	68.9349	79.2122	112.179	105.701	114.478
ENSMUSG00000053646	Plxnb1	258.073	-0.739936	0.127212	-5.81658	6.01e-09	1.03e-07	313.971	339.606	315.871	182.617	204.297	192.078
ENSMUSG00000053719	Klk1b26	17.9987	-2.04176	0.514021	-3.97214	7.12e-05	0.0006402	29.5373	34.4675	22.4924	9.13083	6.21772	6.14649
ENSMUSG00000053897	Slc39a8	43.2396	1.75253	0.33165	5.28428	1.26e-07	1.84e-06	22.9735	14.1925	22.4924	60.0026	62.1772	77.5994
ENSMUSG00000053898	Ech1	6551.71	-1.20792	0.0373548	-32.3363	2.16e-229	4.05e-226	9218.92	9137.93	9073.22	4016.26	3939.37	3924.53
ENSMUSG00000053964	Lgals4	90.1322	-1.83061	0.226651	-8.07679	6.65e-16	2.11e-14	143.311	150.035	130.064	32.6101	41.7476	43.0254
ENSMUSG00000054021	Sirt5	218.372	-0.742999	0.138671	-5.35798	8.42e-08	1.26e-06	257.084	290.946	272.842	153.92	174.096	161.345
ENSMUSG00000054072	Iigp1	1283.52	-1.18498	0.0683068	-17.3479	2.05e-67	5.07e-65	1741.61	1715.26	1886.42	825.688	786.098	746.03
ENSMUSG00000054196	Cthrc1	9.34383	3.31238	0.858994	3.85611	0.000115203	0.00099001	2.18795	1.01375	1.95586	16.9573	12.4354	21.5127
ENSMUSG00000054277	Arfgap3	165.605	0.713533	0.161206	4.42622	9.59e-06	0.000103067	136.747	106.444	132.998	212.618	204.297	200.529
ENSMUSG00000054312	Mrps21	750.62	-0.678997	0.0790741	-8.58685	8.94e-18	3.18e-16	957.228	904.264	908.496	606.548	552.489	574.697
ENSMUSG00000054342	Kcnn4	12.4	2.21439	0.640891	3.45518	0.00054993	0.00392909	2.18795	5.06874	5.86757	16.9573	26.6474	17.6712
ENSMUSG00000054555	Adam12	23.324	1.3981	0.452587	3.08913	0.00200744	0.0121557	5.46987	19.2612	13.691	30.0013	34.6416	36.8789
ENSMUSG00000054612	Mgmt	73.62	-0.843918	0.237799	-3.54888	0.000386875	0.00287969	82.0481	99.3474	101.705	54.785	57.736	46.0987
ENSMUSG00000054640	Slc8a1	354.882	1.41402	0.11475	12.3227	6.84e-35	6e-33	200.197	204.777	176.027	530.893	501.859	515.537
ENSMUSG00000054641	Mmrn1	95.3994	0.672903	0.206774	3.25429	0.00113675	0.00739064	77.6722	79.0724	64.5433	108.266	119.913	122.93
ENSMUSG00000054659	Pm20d2	41.65	1.66292	0.354471	4.69126	2.72e-06	3.21e-05	28.4433	22.3025	9.77929	54.785	69.2832	65.3065
ENSMUSG00000054675	Tmem119	155.243	2.07141	0.178646	11.595	4.37e-31	3.19e-29	64.5445	62.8524	51.8302	256.968	242.491	252.774
ENSMUSG00000054889	Dsp	4819.53	0.815086	0.0428772	19.0098	1.42e-80	4.5e-78	3506.19	3429.51	3547.92	5928.52	6333.19	6171.85
ENSMUSG00000055026	Gabrg3	17.2752	1.42681	0.522429	2.73112	0.00631203	0.0316767	9.84577	13.1787	4.88964	33.9145	19.5414	22.281
ENSMUSG00000055116	Arntl	42.62	-1.80427	0.326084	-5.53314	3.15e-08	4.98e-07	72.2023	56.7699	69.4329	20.8705	19.5414	16.9028
ENSMUSG00000055172	C1ra	282.571	1.03601	0.125155	8.27778	1.25e-16	4.22e-15	181.6	203.763	170.16	388.713	373.952	377.241
ENSMUSG00000055407	Map6	70.3982	0.808325	0.239972	3.36842	0.000755999	0.00522778	52.5108	53.7287	46.9406	99.1348	81.7186	88.3558
ENSMUSG00000055413	H2-Q5	9.68607	-2.83091	0.822141	-3.44334	0.000574576	0.004089	30.6313	9.12374	11.7351	0	3.55298	3.07325
ENSMUSG00000055435	Maf	214.821	0.655396	0.144374	4.53956	5.64e-06	6.35e-05	180.506	143.952	177.005	250.446	255.815	281.202
ENSMUSG00000055493	Epm2a	243.304	0.834311	0.133186	6.26423	3.75e-10	7.31e-09	171.754	191.599	161.358	306.535	325.098	303.483
ENSMUSG00000055632	Hmcn2	331.568	-0.706245	0.113045	-6.24745	4.17e-10	8.07e-09	391.643	414.623	427.355	245.228	264.697	245.86
ENSMUSG00000055653	Gpc3	100.039	1.57874	0.212181	7.44054	1e-13	2.68e-12	41.571	54.7424	53.7861	153.92	151.002	145.211
ENSMUSG00000055676	Gm5069	13.4674	-1.59098	0.58622	-2.71396	0.00664832	0.0331865	16.4096	14.1925	30.3158	5.21762	6.21772	8.45142
ENSMUSG00000055762	Eef1d	1068.64	-0.603837	0.067969	-8.884	6.45e-19	2.48e-17	1269.01	1268.2	1327.05	883.082	816.298	848.216
ENSMUSG00000055809	Dnaaf3	38.1035	-0.979208	0.328064	-2.98481	0.00283757	0.0163427	49.2288	46.6324	55.7419	27.3925	20.4297	29.1958
ENSMUSG00000055866	Per2	230.665	0.894895	0.136121	6.57426	4.89e-11	1.05e-09	146.593	166.255	170.16	311.753	301.115	288.117
ENSMUSG00000055923	Aasdh	85.4756	-0.719056	0.2273	-3.16347	0.001559	0.00977392	114.867	110.499	93.8811	60.0026	79.0539	54.5501
ENSMUSG00000056032	BC018473	19.9881	2.85866	0.562812	5.07924	3.79e-07	5.2e-06	4.3759	7.09624	2.93379	48.263	25.7591	31.5008
ENSMUSG00000056054	S100a8	55.7766	-1.94358	0.294002	-6.61076	3.82e-11	8.27e-10	98.4577	86.1686	82.146	18.2617	20.4297	29.1958
ENSMUSG00000056069	Fam105a	27.2211	1.39023	0.39509	3.51878	0.000433535	0.00317411	17.5036	13.1787	14.6689	35.2189	38.1946	44.5621
ENSMUSG00000056071	S100a9	73.7822	-1.9177	0.255249	-7.51303	5.78e-14	1.58e-12	130.183	113.54	107.572	23.4793	36.4181	31.5008
ENSMUSG00000056116	H2-T22	91.2173	-1.29357	0.245499	-5.26915	1.37e-07	1.99e-06	138.935	137.87	109.528	70.4379	55.9595	34.574
ENSMUSG00000056174	Col8a2	45.9813	2.37753	0.376304	6.31811	2.65e-10	5.25e-09	20.7855	5.06874	18.5806	96.526	60.4007	74.5262
ENSMUSG00000056220	Pla2g4a	65.6026	0.885675	0.251702	3.51875	0.000433587	0.00317411	49.2288	47.6462	41.073	91.3083	90.6011	73.7579
ENSMUSG00000056271	Lman1l	34.7444	1.17316	0.359463	3.26365	0.00109986	0.00719012	18.5976	25.3437	19.5586	60.0026	48.8535	36.1106
ENSMUSG00000056313	Tcim	571.112	-0.695526	0.097291	-7.14893	8.75e-13	2.17e-11	700.144	641.703	773.541	472.195	410.37	428.718
ENSMUSG00000056427	Slit3	164.116	1.55546	0.17046	9.12506	7.17e-20	2.93e-18	78.7662	76.0312	94.8591	251.75	222.062	261.226
ENSMUSG00000056492	Adgrf5	2526.91	-0.67722	0.0521771	-12.9792	1.6e-38	1.58e-36	3069.69	3130.46	3136.22	1828.78	1965.69	2030.65
ENSMUSG00000056515	Rab31	254.609	0.585604	0.147182	3.97877	6.93e-05	0.000625282	233.017	189.571	190.696	251.75	355.298	307.325
ENSMUSG00000056569	Mpz	26.8753	4.41208	0.644576	6.84494	7.65e-12	1.75e-10	2.18795	3.04125	1.95586	63.9158	41.7476	48.4036
ENSMUSG00000056665	Them6	82.6106	-0.637033	0.220055	-2.89488	0.00379305	0.0208414	107.209	97.3199	96.8149	66.5246	70.1714	57.6234
ENSMUSG00000056888	Glipr1	8.7928	2.69228	0.806345	3.33888	0.000841182	0.00575308	1.09397	3.04125	2.93379	11.7396	12.4354	21.5127
ENSMUSG00000056895	Hist3h2ba	2.2454	-4.66275	1.67182	-2.78902	0.00528671	0.0274044	5.46987	5.06874	2.93379	0	0	0
ENSMUSG00000056899	Immp2l	123	-0.648487	0.181822	-3.5666	0.000361649	0.00271833	138.935	159.159	151.579	104.352	87.9364	96.0389
ENSMUSG00000057003	Myh4	3.98403	5.42551	1.50409	3.60718	0.000309547	0.00237113	0	0	0	2.60881	9.77071	11.5247
ENSMUSG00000057123	Gja5	143.135	0.770831	0.17049	4.52126	6.15e-06	6.86e-05	111.585	100.361	104.638	196.965	178.537	166.724
ENSMUSG00000057130	Txnl4a	120.263	-0.693947	0.203598	-3.40842	0.000653406	0.00459566	138.935	153.076	152.557	99.1348	111.031	66.8431
ENSMUSG00000057133	Chd6	282.596	-0.645331	0.128827	-5.0093	5.46e-07	7.27e-06	299.749	377.115	357.922	213.922	214.067	232.798
ENSMUSG00000057137	Tmem140	54.6889	-1.02233	0.278713	-3.66805	0.000244408	0.00193007	72.2023	70.9624	75.3005	46.9586	31.9769	30.7325
ENSMUSG00000057322	Rpl38	1125.52	-0.874613	0.161353	-5.42049	5.94e-08	9.11e-07	1596.11	1205.35	1566.64	868.734	822.516	693.785
ENSMUSG00000057329	Bcl2	114.316	0.787944	0.188608	4.17768	2.94e-05	0.000288199	90.7999	77.0449	84.1019	138.267	152.778	142.906
ENSMUSG00000057388	Mrpl18	513.588	-0.708275	0.103306	-6.85606	7.08e-12	1.62e-10	621.377	633.593	653.256	413.496	426.358	333.447
ENSMUSG00000057440	Mpp7	52.6456	0.804305	0.296409	2.71349	0.00665777	0.0332139	22.9735	44.6049	46.9406	70.4379	64.842	66.0748
ENSMUSG00000057561	Eif1a	197.272	0.612733	0.148562	4.12442	3.72e-05	0.000354264	177.224	138.884	152.557	236.097	229.167	249.701
ENSMUSG00000057614	Gnai1	56.0855	0.788554	0.266989	2.9535	0.00314188	0.0177854	41.571	42.5774	39.1171	75.6555	63.0655	74.5262
ENSMUSG00000057719	Sh3rf2	120.854	0.598764	0.182342	3.28375	0.00102437	0.00679899	99.5517	97.3199	90.9474	156.529	144.784	135.991
ENSMUSG00000057729	Prtn3	2.79293	4.86958	1.58838	3.06574	0.0021713	0.0130123	0	0	0	7.82643	3.55298	5.37818
ENSMUSG00000057863	Rpl36	2840.25	-0.832766	0.0481926	-17.28	6.66e-67	1.58e-64	3702.01	3685.99	3529.34	1998.35	2088.27	2037.56
ENSMUSG00000057880	Abat	195.794	0.783663	0.146926	5.33373	9.62e-08	1.43e-06	127.995	148.007	155.491	243.924	244.268	255.079
ENSMUSG00000058056	Palld	1098.78	0.727171	0.0655186	11.0987	1.27e-28	8.16e-27	827.045	828.233	828.305	1353.97	1365.23	1389.88
ENSMUSG00000058099	Nfam1	39.2806	1.25335	0.349469	3.58644	0.000335229	0.00254014	25.1614	14.1925	30.3158	50.8718	67.5067	47.6353
ENSMUSG00000058126	Tpm3-rs7	491.213	0.593987	0.0971171	6.1162	9.58e-10	1.78e-08	383.985	362.922	426.377	606.548	588.907	578.538
ENSMUSG00000058135	Gstm1	1474.32	-0.615543	0.0617422	-9.96957	2.07e-23	1.06e-21	1703.32	1858.2	1786.68	1206.57	1160.94	1130.19
ENSMUSG00000058351	Smim4	171.807	-0.766749	0.164038	-4.67421	2.95e-06	3.47e-05	202.385	191.599	255.239	123.918	133.237	124.466
ENSMUSG00000058396	Gpr182	88.5151	-0.715905	0.212719	-3.3655	0.000764062	0.00527271	102.834	109.485	118.329	62.6114	64.842	72.9896
ENSMUSG00000058446	Znrf2	247.715	0.649108	0.130203	4.98534	6.19e-07	8.13e-06	211.137	181.461	186.784	298.709	299.339	308.861
ENSMUSG00000058498	Rnf207	214.004	-1.0782	0.141664	-7.61094	2.72e-14	7.57e-13	290.997	306.152	272.842	147.398	136.79	129.845
ENSMUSG00000058571	Gpc6	60.9751	1.16023	0.281874	4.11611	3.85e-05	0.000366235	29.5373	51.7012	32.2716	69.1335	87.9364	95.2706
ENSMUSG00000058600	Rpl30	177.483	-3.19443	0.769315	-4.15231	3.29e-05	0.000317137	666.23	119.622	174.071	40.4366	28.4239	36.1106
ENSMUSG00000058603	Rpl28-ps1	139.69	-0.904452	0.186782	-4.84229	1.28e-06	1.61e-05	141.123	200.722	203.409	104.352	93.2658	95.2706
ENSMUSG00000058626	Capn11	8.4369	-6.57921	1.33528	-4.9272	8.34e-07	1.07e-05	9.84577	19.2612	21.5144	0	0	0
ENSMUSG00000058690	Ccser2	1127.56	0.647327	0.0656434	9.86127	6.13e-23	3.04e-21	871.898	857.631	907.518	1350.06	1394.55	1383.73
ENSMUSG00000058743	Kcnj14	30.0355	2.00219	0.402262	4.97733	6.45e-07	8.44e-06	14.2217	14.1925	7.82343	43.0454	53.2948	47.6353
ENSMUSG00000058952	Cfi	23.9644	4.04538	0.633065	6.39015	1.66e-10	3.36e-09	2.18795	2.0275	3.91171	45.6542	57.736	32.2691
ENSMUSG00000058966	Fam57b	52.7844	-1.03819	0.288577	-3.59761	0.00032115	0.00244777	67.8264	79.0724	67.4771	24.7837	33.7534	43.7937
ENSMUSG00000059005	Hnrnpa3	275.799	-1.39042	0.463341	-3.00086	0.0026922	0.0156175	306.313	232.148	659.124	164.355	154.555	138.296
ENSMUSG00000059040	Eno1b	228.932	0.753075	0.139896	5.3831	7.32e-08	1.11e-06	149.874	176.392	185.806	264.794	294.009	302.715
ENSMUSG00000059089	Fcgr4	23.6385	1.17786	0.422969	2.78474	0.0053571	0.0276886	14.2217	15.2062	13.691	41.741	29.3121	27.6592
ENSMUSG00000059201	Lep	7.53226	3.33212	0.958417	3.47669	0.000507636	0.00365741	2.18795	1.01375	0.977929	9.13083	14.2119	17.6712
ENSMUSG00000059263	Usp47	1004.86	0.672662	0.0717256	9.37827	6.71e-21	2.94e-19	771.252	734.968	819.504	1196.14	1231.11	1276.17
ENSMUSG00000059325	Hopx	494.974	-0.928607	0.123168	-7.53937	4.72e-14	1.3e-12	730.775	521.067	692.373	374.364	350.857	300.41
ENSMUSG00000059363	Fxn	156.299	-0.723702	0.166195	-4.35453	1.33e-05	0.000139756	210.043	199.709	173.093	131.745	111.031	112.173
ENSMUSG00000059456	Ptk2b	90.5543	1.62148	0.22321	7.26436	3.75e-13	9.6e-12	42.665	39.5362	50.8523	140.876	128.796	140.601
ENSMUSG00000059534	Uqcr10	2728.17	-0.667914	0.0565013	-11.8212	3.03e-32	2.33e-30	3396.79	3302.79	3342.56	2136.62	2252.59	1937.68
ENSMUSG00000059734	Ndufs8	1600.18	-0.639429	0.0575045	-11.1196	1.01e-28	6.48e-27	1921.02	1951.47	1976.39	1220.92	1295.06	1236.21
ENSMUSG00000059741	Myl3	30684.9	-0.914242	0.0361035	-25.3228	1.79e-141	1.37e-138	39813	41369.1	39096.6	21471.8	21813.5	20545.4
ENSMUSG00000060143	Gm10076	576.539	-1.13719	0.397155	-2.86335	0.00419188	0.0226053	940.818	685.294	753.005	208.705	530.283	341.13
ENSMUSG00000060152	Pop5	132.99	-0.910846	0.179704	-5.0686	4.01e-07	5.48e-06	165.19	170.31	183.851	101.744	97.7071	79.1361
ENSMUSG00000060187	Lrrc10	1061.68	0.615197	0.0721876	8.5222	1.57e-17	5.47e-16	796.413	894.126	827.328	1218.31	1343.92	1289.99
ENSMUSG00000060212	Pcnx2	13.4958	1.77619	0.613534	2.89502	0.00379136	0.0208389	7.65782	5.06874	5.86757	9.13083	30.2004	23.0493
ENSMUSG00000060227	Casc4	70.7232	0.718579	0.247835	2.89942	0.0037385	0.0206534	63.4505	46.6324	49.8744	99.1348	91.4893	73.7579
ENSMUSG00000060586	H2-Eb1	569.262	0.845544	0.0939332	9.00155	2.23e-19	8.89e-18	445.248	405.499	372.591	706.987	717.703	767.543
ENSMUSG00000060636	Rpl35a	477.725	-3.01261	0.342115	-8.80586	1.3e-18	4.92e-17	883.931	808.971	858.621	69.1335	158.108	87.5875
ENSMUSG00000060678	Hist1h4c	2.20075	-4.63967	1.67906	-2.76327	0.00572263	0.0292058	3.28192	4.05499	5.86757	0	0	0
ENSMUSG00000060962	Dmkn	10.422	2.32657	0.724249	3.21239	0.00131637	0.00841274	3.28192	5.06874	1.95586	24.7837	9.77071	17.6712
ENSMUSG00000060981	Hist1h4h	128.437	-1.75845	0.186942	-9.40638	5.14e-21	2.27e-19	205.667	192.612	196.564	57.3938	63.0655	55.3184
ENSMUSG00000061048	Cdh3	9.77536	2.04853	0.769239	2.66306	0.00774329	0.0377247	6.56385	0	4.88964	15.6529	23.0944	8.45142
ENSMUSG00000061062	Gm10093	72.0943	0.905522	0.240981	3.75765	0.000171518	0.00140927	59.0746	41.5637	49.8744	99.1348	91.4893	91.4291
ENSMUSG00000061100	Retnla	36.2461	2.03399	0.385859	5.27134	1.35e-07	1.97e-06	5.46987	18.2475	18.5806	61.307	52.4065	61.4649
ENSMUSG00000061118	Dnajc30	75.2262	-0.671895	0.240474	-2.79404	0.00520534	0.0270325	97.3637	95.2924	83.1239	71.7423	57.736	46.0987
ENSMUSG00000061242	Gm9104	3.77342	-5.41385	1.50931	-3.58697	0.000334544	0.00253609	6.56385	12.165	3.91171	0	0	0
ENSMUSG00000061353	Cxcl12	2644.22	-0.611554	0.0480236	-12.7344	3.81e-37	3.54e-35	3182.37	3253.12	3157.73	2044	2094.48	2133.6
ENSMUSG00000061436	Hipk2	146.37	2.02443	0.201147	10.0644	7.94e-24	4.13e-22	48.1349	68.9349	56.7199	196.965	224.726	282.739
ENSMUSG00000061451	Tmem151a	55.1749	2.15199	0.328491	6.55114	5.71e-11	1.22e-09	16.4096	14.1925	30.3158	69.1335	88.8246	112.173
ENSMUSG00000061462	Obscn	5281.62	-0.587912	0.0451608	-13.0182	9.64e-39	9.67e-37	6346.15	6365.33	6330.13	3952.35	4296.45	4399.35
ENSMUSG00000061518	Cox5b	5285.59	-0.80311	0.049263	-16.3025	9.47e-60	1.81e-57	6963.15	6387.63	6799.54	4054.09	3878.08	3631.04
ENSMUSG00000061533	Cep128	78.4617	-0.689983	0.226276	-3.0493	0.00229376	0.0135964	99.5517	98.3336	93.8811	50.8718	61.289	66.8431
ENSMUSG00000061577	Adgrg5	4.14637	4.45942	1.48422	3.00455	0.00265971	0.0154557	1.09397	0	0	2.60881	8.88246	12.293
ENSMUSG00000061589	Dot1l	293.34	-0.737501	0.122408	-6.02494	1.69e-09	3.05e-08	347.884	403.472	349.12	217.836	215.844	225.884
ENSMUSG00000061603	Akap6	676.234	0.6636	0.0933727	7.10701	1.19e-12	2.88e-11	468.221	498.764	601.426	840.037	837.616	811.337
ENSMUSG00000061684	Rpl21-ps8	13.4026	-5.37193	1.12109	-4.79171	1.65e-06	2.02e-05	28.4433	28.385	21.5144	1.3044	0	0.768311
ENSMUSG00000061723	Tnnt3	11.7832	1.84625	0.645771	2.85899	0.00424992	0.0228671	3.28192	4.05499	7.82343	24.7837	11.5472	19.2078
ENSMUSG00000061780	Cfd	474.312	4.23334	0.148319	28.5422	3.51e-179	4.23e-176	47.0409	43.5912	52.8081	911.779	885.581	905.071
ENSMUSG00000061787	Rps17	2831	-0.640976	0.0484402	-13.2323	5.71e-40	6.13e-38	3465.71	3379.84	3497.07	2302.27	2185.97	2155.11
ENSMUSG00000061816	Myl1	619.905	1.02841	0.0904419	11.371	5.83e-30	4e-28	421.18	376.101	424.421	886.995	816.298	794.434
ENSMUSG00000061838	Suclg2	354.116	-0.851491	0.118108	-7.20941	5.62e-13	1.4e-11	469.315	419.692	481.141	219.14	278.021	257.384
ENSMUSG00000061897	Gm14292	49.408	0.92841	0.285578	3.25099	0.00115004	0.00745404	29.5373	36.495	36.1834	60.0026	66.6185	67.6114
ENSMUSG00000062006	Rpl34	403.19	-4.72203	0.178279	-26.4868	1.38e-154	1.22e-151	771.252	752.202	802.879	41.741	31.0886	19.9761
ENSMUSG00000062210	Tnfaip8	258.359	-0.767	0.140484	-5.45968	4.77e-08	7.39e-07	345.696	303.111	324.672	216.531	203.408	156.736
ENSMUSG00000062380	Tubb3	28.8135	1.42344	0.400546	3.55374	0.000379794	0.00283701	12.0337	11.1512	23.4703	45.6542	39.0828	41.4888
ENSMUSG00000062515	Fabp4	7788.1	-0.669459	0.0496495	-13.4837	1.95e-41	2.25e-39	9834.83	8853.07	9995.41	6220.71	6107.58	5717
ENSMUSG00000062563	Cys1	82.5857	0.886421	0.234503	3.78	0.000156827	0.00130062	52.5108	53.7287	68.455	86.0907	111.031	123.698
ENSMUSG00000062619	2310039H08Rik	98.7657	-0.625672	0.232745	-2.68823	0.00718329	0.035437	124.713	150.035	85.0798	79.5687	64.842	88.3558
ENSMUSG00000062683	Atp5g2	1734.93	-0.610449	0.0673868	-9.05889	1.32e-19	5.31e-18	2129.97	2125.83	2028.22	1445.28	1454.06	1226.22
ENSMUSG00000062960	Kdr	2440.1	-0.896207	0.0518801	-17.2746	7.31e-67	1.71e-64	3151.74	3216.62	3162.62	1626.59	1697.44	1785.56
ENSMUSG00000062991	Nrg1	29.6517	1.48304	0.384395	3.85811	0.000114269	0.000983479	13.1277	13.1787	20.5365	40.4366	45.3005	45.3304
ENSMUSG00000063011	Msln	129.349	2.78167	0.21276	13.0742	4.62e-39	4.75e-37	33.9132	36.495	28.3599	217.836	233.609	225.884
ENSMUSG00000063060	Sox7	291.513	-0.679973	0.126331	-5.38248	7.35e-08	1.11e-06	319.441	352.785	403.884	226.966	224.726	221.274
ENSMUSG00000063171	Rps4l	115.213	-0.751132	0.208282	-3.60631	0.000310579	0.00237688	171.754	141.925	122.241	63.9158	97.7071	93.734
ENSMUSG00000063320	1190007I07Rik	81.5672	-0.819527	0.235563	-3.47901	0.000503265	0.00362902	107.209	119.622	85.0798	66.5246	47.9653	63.0015
ENSMUSG00000063388	BC023105	270.408	-0.953901	0.129386	-7.37254	1.67e-13	4.4e-12	335.85	342.647	390.193	190.443	192.749	170.565
ENSMUSG00000063415	Cyp26b1	99.2603	-0.881249	0.210295	-4.19054	2.78e-05	0.000273939	153.156	109.485	123.219	73.0467	67.5067	69.148
ENSMUSG00000063594	Gng8	20.3654	1.49853	0.478152	3.13401	0.00172435	0.0106325	8.7518	8.10999	14.6689	40.4366	24.8709	25.3543
ENSMUSG00000063714	Sp3os	14.59	-1.7934	0.578542	-3.09986	0.00193612	0.0117874	20.7855	15.2062	31.2937	10.4352	4.44123	5.37818
ENSMUSG00000063727	Tnfrsf11b	23.4285	3.25997	0.552619	5.89912	3.65e-09	6.39e-08	3.28192	1.01375	8.80136	45.6542	42.6358	39.1839
ENSMUSG00000063787	Chchd1	520.22	-0.610373	0.098086	-6.22284	4.88e-10	9.37e-09	673.888	574.796	634.676	440.889	412.146	384.924
ENSMUSG00000064023	Klk8	71.5566	-0.955524	0.235087	-4.06455	4.81e-05	0.000447085	91.8939	94.2786	96.8149	50.8718	47.077	48.4036
ENSMUSG00000064043	Trerf1	41.7797	0.854706	0.322619	2.64927	0.00806656	0.0389506	21.8795	31.4262	36.1834	43.0454	61.289	56.855
ENSMUSG00000064061	Dzip3	56.6844	0.77924	0.285132	2.73291	0.00627775	0.031561	35.0072	56.7699	33.2496	76.9599	61.289	76.8311
ENSMUSG00000064068	Mtx1	80.3928	-0.66483	0.22777	-2.91887	0.00351302	0.0196226	111.585	83.1274	100.727	65.2202	64.842	56.855
ENSMUSG00000064080	Fbln2	1671	0.676134	0.0606859	11.1415	7.88e-29	5.14e-27	1263.54	1324.97	1275.22	1922.69	2111.36	2128.22
ENSMUSG00000064179	Tnnt1	95.3577	-0.842779	0.204307	-4.12505	3.71e-05	0.000353489	118.149	118.609	130.064	71.7423	67.5067	66.0748
ENSMUSG00000064193	Gm4735	183.48	1.26914	0.16394	7.74147	9.83e-15	2.83e-13	110.491	122.664	90.9474	226.966	270.915	278.897
ENSMUSG00000064225	Paqr9	199.666	-0.691871	0.152765	-4.52898	5.93e-06	6.64e-05	264.742	243.3	234.703	130.44	146.561	178.248
ENSMUSG00000064246	Chil1	34.8276	2.13045	0.381976	5.57745	2.44e-08	3.89e-07	14.2217	8.10999	16.6248	52.1762	53.2948	64.5382
ENSMUSG00000064264	Zfp428	124.733	-0.902348	0.188823	-4.77881	1.76e-06	2.14e-05	167.378	182.475	136.91	93.9172	87.0481	80.6727
ENSMUSG00000064317	Gm10146	62.0725	-0.969101	0.265916	-3.64438	0.000268032	0.002096	96.2698	72.9899	76.2784	49.5674	43.5241	33.8057
ENSMUSG00000064326	Siva1	135.535	-0.898065	0.183962	-4.88179	1.05e-06	1.33e-05	191.446	183.489	153.535	99.1348	105.701	79.9044
ENSMUSG00000064337	mt-Rnr1	8770.84	-1.06528	0.0933826	-11.4076	3.83e-30	2.67e-28	12224.1	10977.9	12401.1	6222.01	5614.6	5185.33
ENSMUSG00000064339	mt-Rnr2	16478.1	-0.789623	0.051808	-15.2413	1.88e-52	3.02e-50	21552.4	19048.3	22024.9	12711.4	12117.5	11414
ENSMUSG00000064341	mt-Nd1	130193	-0.9081	0.105757	-8.5867	8.95e-18	3.18e-16	177880	159276	172439	101892	87870.6	81801.3
ENSMUSG00000064345	mt-Nd2	83718.5	-0.750491	0.11564	-6.4899	8.59e-11	1.8e-09	107430	97550	110062	70231.8	61759.7	55276.9
ENSMUSG00000064351	mt-Co1	426031	-0.705469	0.0309566	-22.7889	5.9e-115	3.43e-112	521106	532040	531341	332484	323386	315827
ENSMUSG00000064358	mt-Co3	6180.68	-1.04844	0.372239	-2.81658	0.00485378	0.0255772	10905.8	4440.22	9652.15	3536.24	4835.61	3714.02
ENSMUSG00000064363	mt-Nd4	97360.6	-0.791894	0.0477697	-16.5773	1.02e-61	2.09e-59	128163	118201	123909	77120.3	70511.6	66257.6
ENSMUSG00000064367	mt-Nd5	61490.9	-0.825678	0.0416302	-19.8336	1.53e-87	5.25e-85	79491.5	75340.8	81018.4	47014.7	43604.9	42475.3
ENSMUSG00000064368	mt-Nd6	13796	-0.880661	0.215435	-4.08782	4.35e-05	0.000410182	19445.4	15826.6	18367.5	12278.4	9029.02	7829.09
ENSMUSG00000064370	mt-Cytb	182150	-0.757271	0.0439238	-17.2406	1.32e-66	3.04e-64	230575	226614	229456	145444	135242	125572
ENSMUSG00000064372	mt-Tp	1151.28	-0.721295	0.0765976	-9.41668	4.66e-21	2.08e-19	1352.15	1457.77	1484.5	914.388	922.888	775.994
ENSMUSG00000065990	Aurkaip1	492.909	-0.597895	0.0930613	-6.42474	1.32e-10	2.7e-09	614.814	593.043	573.066	395.235	386.387	394.912
ENSMUSG00000066113	Adamtsl1	62.4902	1.16538	0.274031	4.25273	2.11e-05	0.000212087	36.1012	34.4675	44.9847	79.5687	108.366	71.453
ENSMUSG00000066116	Gm10154	19.2741	-2.17936	0.504425	-4.32048	1.56e-05	0.000160965	29.5373	37.5087	28.3599	3.91321	7.10597	9.21974
ENSMUSG00000066180	Gm10155	8.34503	-2.52303	0.811444	-3.10931	0.00187527	0.0114625	13.1277	9.12374	20.5365	1.3044	4.44123	1.53662
ENSMUSG00000066232	Ipo7	790.864	0.61429	0.0905719	6.78235	1.18e-11	2.68e-10	664.042	618.387	588.713	1081.35	929.105	863.582
ENSMUSG00000066258	Trim12a	25.8858	-8.19209	1.2286	-6.66784	2.6e-11	5.73e-10	52.5108	58.7974	44.0068	0	0	0
ENSMUSG00000066551	Hmgb1	398.344	-0.899631	0.109465	-8.21844	2.06e-16	6.85e-15	563.397	480.517	512.435	272.621	297.562	263.531
ENSMUSG00000066553	Gm6969	316.958	1.1609	0.119539	9.71146	2.69e-22	1.3e-20	188.164	183.489	216.122	425.236	442.347	446.389
ENSMUSG00000066687	Zbtb16	231.743	1.0018	0.151148	6.62797	3.4e-11	7.41e-10	159.72	142.939	162.336	262.185	297.562	365.716
ENSMUSG00000066705	Fxyd6	634.304	0.770166	0.0848217	9.07982	1.09e-19	4.41e-18	447.436	489.641	470.384	773.512	812.745	812.105
ENSMUSG00000066842	Hmcn1	182.762	-0.635135	0.147683	-4.30066	1.7e-05	0.000174771	214.419	231.135	221.99	138.267	144.784	145.979
ENSMUSG00000067203	H2-K2	21.0334	-1.30666	0.456177	-2.86438	0.00417832	0.0225394	27.3494	27.3712	34.2275	18.2617	9.77071	9.21974
ENSMUSG00000067212	H2-T23	216.992	-1.2308	0.144549	-8.51478	1.67e-17	5.81e-16	295.373	327.441	292.401	112.179	138.566	135.991
ENSMUSG00000067279	Ppp1r3c	1022.54	1.18151	0.0701236	16.849	1.07e-63	2.33e-61	630.129	606.222	639.565	1463.54	1387.44	1408.31
ENSMUSG00000067288	Rps28	1254.77	-0.65588	0.0812035	-8.077	6.64e-16	2.11e-14	1643.15	1390.86	1566.64	1043.52	1022.37	862.045
ENSMUSG00000067377	Tspan6	98.8788	-0.658545	0.218282	-3.01694	0.00255339	0.0149098	121.431	120.636	119.307	91.3083	85.2716	55.3184
ENSMUSG00000067586	S1pr3	176.732	-0.658995	0.151569	-4.34782	1.37e-05	0.000143649	231.923	204.777	213.188	131.745	141.231	137.528
ENSMUSG00000067608	Pcna-ps2	60.7795	0.948766	0.260777	3.63823	0.000274516	0.00214102	33.9132	43.5912	46.9406	75.6555	80.8304	83.7459
ENSMUSG00000067713	Prkag1	256.043	-0.590474	0.128549	-4.59336	4.36e-06	5e-05	284.433	332.51	306.092	202.183	210.514	200.529
ENSMUSG00000067719	Gm10221	971.192	-0.671304	0.0874427	-7.67707	1.63e-14	4.59e-13	1199	1085.72	1288.91	821.775	770.998	660.748
ENSMUSG00000067736	Gm10222	69.4799	-0.933854	0.241716	-3.86343	0.000111805	0.000965728	96.2698	92.2511	85.0798	46.9586	53.2948	43.0254
ENSMUSG00000067847	Romo1	668.821	-0.705031	0.0950196	-7.41985	1.17e-13	3.12e-12	886.119	787.683	807.769	577.851	500.971	452.535
ENSMUSG00000067870	Rpl31-ps8	299.618	-0.669518	0.140918	-4.75113	2.02e-06	2.43e-05	299.749	426.788	378.458	216.531	214.956	261.226
ENSMUSG00000067924	Rtl8b	280.476	-1.09094	0.3857	-2.82848	0.00467694	0.0247537	589.652	251.41	304.136	187.834	183.867	165.955
ENSMUSG00000067925	Rtl8a	270.118	-1.44382	0.522105	-2.76539	0.00568548	0.0290603	238.486	692.39	254.261	143.485	126.131	165.955
ENSMUSG00000068079	Tcf15	423.032	-1.05677	0.10487	-10.0769	6.99e-24	3.69e-22	531.672	617.373	564.265	280.447	270.915	273.519
ENSMUSG00000068196	Col8a1	538.823	1.58009	0.0992828	15.915	4.98e-57	8.66e-55	268.024	299.056	243.504	813.949	776.327	832.081
ENSMUSG00000068262	Gm5879	5.65157	-2.71571	1.05764	-2.56771	0.0102374	0.0472658	12.0337	2.0275	15.6469	0	2.66474	1.53662
ENSMUSG00000068335	Dok1	65.2676	0.95559	0.251394	3.80116	0.00014402	0.00120448	37.1951	47.6462	47.9185	92.6127	81.7186	84.5142
ENSMUSG00000068606	Gm4841	979.593	-3.06367	0.0889749	-34.4329	8.12e-260	2.28e-256	1761.3	1682.82	1813.08	178.703	209.626	232.03
ENSMUSG00000068706	Gm10250	764.306	-0.782939	0.0822809	-9.51544	1.81e-21	8.22e-20	1013.02	908.319	976.951	576.547	586.242	524.757
ENSMUSG00000068854	Hist2h2be	44.2139	-0.887567	0.308064	-2.88111	0.00396275	0.0216397	59.0746	65.8937	46.9406	32.6101	34.6416	26.1226
ENSMUSG00000068876	Cgn	11.0634	3.31084	0.79711	4.15356	3.27e-05	0.000315944	2.18795	1.01375	2.93379	13.044	19.5414	27.6592
ENSMUSG00000069515	Lyz1	22.5763	2.30973	0.477564	4.83648	1.32e-06	1.65e-05	9.84577	8.10999	4.88964	37.8277	41.7476	33.0374
ENSMUSG00000069516	Lyz2	2763.73	1.12743	0.0522313	21.5853	2.47e-103	1.12e-100	1820.37	1732.5	1654.66	3815.38	3892.29	3667.15
ENSMUSG00000069601	Ank3	362.613	0.594721	0.125917	4.72311	2.32e-06	2.77e-05	278.963	239.245	348.143	431.758	445.011	432.559
ENSMUSG00000069805	Fbp1	3.89603	5.37732	1.4879	3.61404	0.000301468	0.00231767	0	0	0	6.52202	5.32948	11.5247
ENSMUSG00000069874	Irgm2	604.161	-0.710643	0.0896028	-7.93103	2.17e-15	6.54e-14	739.527	758.284	756.917	412.192	466.329	491.719
ENSMUSG00000069892	9930111J21Rik2	89.323	-0.647702	0.23935	-2.70609	0.00680815	0.033814	84.236	141.925	99.7487	79.5687	72.8362	57.6234
ENSMUSG00000069917	Hba-a2	23.8394	-5.20322	0.819144	-6.35202	2.13e-10	4.27e-09	65.6385	33.4537	40.0951	1.3044	1.77649	0.768311
ENSMUSG00000069919	Hba-a1	4186.58	0.832175	0.0550703	15.1111	1.37e-51	2.15e-49	2818.08	3183.17	3037.45	5023.26	5371.22	5686.27
ENSMUSG00000070025	Gm10284	9.67741	-2.80295	0.795428	-3.52382	0.00042537	0.00312346	27.3494	9.12374	14.6689	1.3044	1.77649	3.84156
ENSMUSG00000070047	Fat1	295.256	0.84427	0.121578	6.94428	3.8e-12	8.87e-11	224.265	199.709	211.233	353.494	386.387	396.449
ENSMUSG00000070315	4930581F22Rik	25.4147	-1.45382	0.419287	-3.46736	0.000525589	0.00378029	29.5373	36.495	45.9626	10.4352	17.7649	12.293
ENSMUSG00000070473	Cldn3	7.83304	3.39087	0.952044	3.56167	0.000368506	0.00276003	2.18795	0	1.95586	11.7396	14.2119	16.9028
ENSMUSG00000070495	Ctcfl	75.8647	1.73189	0.248512	6.96903	3.19e-12	7.49e-11	26.2554	38.5225	40.0951	120.005	118.137	112.173
ENSMUSG00000070570	Slc17a7	188.42	1.03181	0.148946	6.92742	4.29e-12	9.96e-11	129.089	118.609	123.219	264.794	250.485	244.323
ENSMUSG00000070691	Runx3	11.3609	1.76329	0.636631	2.76973	0.00561031	0.0287753	4.3759	6.08249	4.88964	23.4793	12.4354	16.9028
ENSMUSG00000070803	Cited4	119.284	-1.0309	0.204277	-5.04658	4.5e-07	6.08e-06	173.942	185.516	121.263	76.9599	83.4951	74.5262
ENSMUSG00000071001	Hrct1	54.5707	-0.88119	0.276979	-3.18144	0.00146547	0.00924256	64.5445	80.0862	66.4991	46.9586	35.5298	33.8057
ENSMUSG00000071052	Rpl7a-ps5	157.086	-0.721391	0.160861	-4.48456	7.31e-06	8.03e-05	182.694	202.75	200.475	122.614	122.578	111.405
ENSMUSG00000071337	Tia1	205.094	-0.60891	0.143028	-4.25728	2.07e-05	0.000208185	227.547	249.382	265.019	173.486	154.555	160.577
ENSMUSG00000071347	C1qtnf9	539.487	-0.596858	0.0921264	-6.47868	9.25e-11	1.93e-09	655.291	646.772	644.455	443.498	451.229	395.68
ENSMUSG00000071451	Psmg4	108.686	-0.717647	0.190351	-3.77012	0.000163172	0.00134859	131.277	136.856	137.888	76.9599	86.1599	82.9776
ENSMUSG00000071540	3425401B19Rik	391.198	0.591295	0.11024	5.36372	8.15e-08	1.23e-06	321.628	280.808	335.429	435.671	496.53	477.121
ENSMUSG00000071637	Cebpd	354.034	0.836555	0.11238	7.44401	9.77e-14	2.63e-12	229.735	272.698	259.151	465.673	440.57	456.377
ENSMUSG00000071669	Snx29	21.9995	1.18847	0.443809	2.67788	0.00740895	0.0364011	18.5976	12.165	9.77929	28.6969	26.6474	36.1106
ENSMUSG00000071713	Csf2rb	60.4911	1.4458	0.291491	4.96002	7.05e-07	9.16e-06	18.5976	43.5912	35.2054	78.2643	89.7129	97.5755
ENSMUSG00000071714	Csf2rb2	47.9784	1.53942	0.330082	4.66375	3.1e-06	3.63e-05	25.1614	33.4537	15.6469	56.0894	68.3949	89.1241
ENSMUSG00000071715	Ncf4	46.9236	1.01562	0.297292	3.41624	0.000634931	0.00447505	29.5373	36.495	27.382	58.6982	59.5125	69.9163
ENSMUSG00000071847	Apcdd1	64.1295	0.703126	0.251491	2.79583	0.00517667	0.02695	52.5108	50.6874	43.0289	83.4819	84.3834	70.6846
ENSMUSG00000071856	Mcc	170.576	-1.43465	0.164436	-8.72463	2.67e-18	9.91e-17	247.238	275.74	223.946	95.2216	85.2716	96.0389
ENSMUSG00000071984	Fndc1	247.433	0.79615	0.136434	5.83542	5.37e-09	9.22e-08	169.566	191.599	182.873	277.838	316.216	346.508
ENSMUSG00000072692	Rpl37rt	143.498	-0.750133	0.18396	-4.07768	4.55e-05	0.000425381	203.479	140.911	195.586	105.657	115.472	99.8805
ENSMUSG00000072812	Ahnak2	239.145	0.998339	0.140857	7.08758	1.36e-12	3.31e-11	143.311	154.09	180.917	320.884	292.233	343.435
ENSMUSG00000072902	Gm10435	30.1922	-2.24082	0.411597	-5.44419	5.2e-08	8.02e-07	45.9469	60.8249	42.0509	14.3485	7.99421	9.98805
ENSMUSG00000072949	Acot1	40.0786	-2.90567	0.385663	-7.53423	4.91e-14	1.35e-12	70.0144	75.0174	68.455	3.91321	11.5472	11.5247
ENSMUSG00000073079	Srp54a	7.31477	-2.16922	0.84327	-2.57238	0.0101001	0.0468758	15.3156	13.1787	7.82343	1.3044	0.888246	5.37818
ENSMUSG00000073418	C4b	1258.55	1.67325	0.0784336	21.3333	5.58e-101	2.35e-98	577.619	554.521	670.859	1840.52	1844.89	2062.92
ENSMUSG00000073490	Ifi207	121.758	0.834921	0.182846	4.56624	4.97e-06	5.65e-05	91.8939	90.2236	80.1901	163.051	149.225	155.967
ENSMUSG00000073530	Pappa2	6.88518	2.5248	0.880941	2.86603	0.00415656	0.0224449	1.09397	3.04125	1.95586	11.7396	8.88246	14.5979
ENSMUSG00000073676	Hspe1	1095.45	-0.802417	0.0678877	-11.8198	3.09e-32	2.36e-30	1433.11	1364.51	1377.9	812.644	821.628	762.933
ENSMUSG00000073802	Cdkn2b	16.9115	1.72507	0.510935	3.3763	0.000734671	0.0051047	7.65782	7.09624	8.80136	24.7837	29.3121	23.8177
ENSMUSG00000073940	Hbb-bt	431.012	1.13871	0.123923	9.18886	3.97e-20	1.65e-18	285.527	223.025	297.29	657.42	611.113	511.695
ENSMUSG00000073968	Trim68	37.5126	-1.71879	0.347012	-4.9531	7.3e-07	9.45e-06	52.5108	53.7287	66.4991	15.6529	21.3179	15.3662
ENSMUSG00000074064	Mlycd	548.89	-0.632315	0.0901793	-7.01176	2.35e-12	5.57e-11	655.291	694.418	651.3	443.498	408.593	440.242
ENSMUSG00000074183	Gsta1	8.17564	-2.45622	0.790191	-3.10839	0.00188111	0.0114894	17.5036	14.1925	9.77929	2.60881	2.66474	2.30493
ENSMUSG00000074218	Cox7a1	5969.32	-0.812377	0.115667	-7.02341	2.17e-12	5.15e-11	7901.78	7066.84	7847.88	4864.13	4355.96	3779.32
ENSMUSG00000074272	Ceacam1	145.962	-1.44363	0.182805	-7.89713	2.85e-15	8.54e-14	199.103	247.355	192.652	84.7863	83.4951	68.3797
ENSMUSG00000074466	Gm15417	125.518	-0.709348	0.184594	-3.84275	0.000121661	0.00103757	159.72	138.884	167.226	109.57	87.0481	90.6607
ENSMUSG00000074516	Gm10709	18.7569	-2.6212	0.54524	-4.80743	1.53e-06	1.88e-05	37.1951	28.385	30.3158	9.13083	4.44123	3.07325
ENSMUSG00000074649	BC029722	146.978	0.589312	0.175949	3.34934	0.000810049	0.005565	121.431	135.842	95.837	161.746	180.314	186.7
ENSMUSG00000074652	Myh7b	419.871	-1.67693	0.109511	-15.3129	6.27e-53	1.03e-50	609.344	662.992	644.455	208.705	213.179	180.553
ENSMUSG00000074733	Zfp950	126.308	-0.686647	0.179846	-3.81797	0.000134553	0.00113261	171.754	141.925	153.535	100.439	94.1541	96.0389
ENSMUSG00000074754	Smim26	182.504	-0.682169	0.171226	-3.98403	6.78e-05	0.000613557	248.332	183.489	241.548	160.442	113.695	147.516
ENSMUSG00000074766	Ism1	32.6198	1.20665	0.359547	3.35604	0.000790683	0.0054475	15.3156	19.2612	24.4482	45.6542	42.6358	48.4036
ENSMUSG00000074771	Ankef1	5.20222	3.82465	1.29227	2.95964	0.00307995	0.0174876	0	0	1.95586	14.3485	7.99421	6.9148
ENSMUSG00000074793	Hspa12b	647.654	-0.828833	0.0851882	-9.72943	2.26e-22	1.09e-20	805.165	871.824	811.681	440.889	482.318	474.048
ENSMUSG00000074971	Fibin	233.695	1.45664	0.140686	10.3539	4.02e-25	2.22e-23	110.491	123.677	139.844	339.145	340.198	348.813
ENSMUSG00000074973	Gm11382	8.38393	4.55933	1.18039	3.86255	0.000112209	0.000968726	0	1.01375	0.977929	16.9573	15.9884	15.3662
ENSMUSG00000075010	AW112010	240.549	-0.949461	0.160942	-5.89939	3.65e-09	6.38e-08	326.004	269.657	352.054	204.792	127.907	162.882
ENSMUSG00000075027	4631405J19Rik	76.8637	-0.999213	0.251496	-3.97307	7.1e-05	0.000638382	86.424	98.3336	124.197	37.8277	50.63	63.7698
ENSMUSG00000075296	Aldh3b2	5.45319	3.23806	1.12846	2.86945	0.00411182	0.0222643	2.18795	0	0.977929	11.7396	12.4354	5.37818
ENSMUSG00000075391	Gm13443	74.3509	1.52785	0.242728	6.2945	3.08e-10	6.07e-09	39.3831	38.5225	37.1613	108.266	102.148	120.625
ENSMUSG00000075470	Alg10b	75.693	0.650359	0.232077	2.80234	0.00507333	0.0265432	65.6385	49.6737	61.6095	92.6127	87.0481	97.5755
ENSMUSG00000076617	Ighm	78.9779	0.647779	0.232379	2.7876	0.00530998	0.0274712	68.9204	63.8662	52.8081	83.4819	94.1541	110.637
ENSMUSG00000077928	Mir208b	47.8455	-1.14496	0.297685	-3.84621	0.000119957	0.00102459	56.8867	75.0174	66.4991	24.7837	29.3121	34.574
ENSMUSG00000078350	Smim1	57.3837	1.12285	0.269941	4.1596	3.19e-05	0.000308494	31.7253	33.4537	43.0289	78.2643	76.3892	81.441
ENSMUSG00000078427	Sarnp	72.0956	-0.69804	0.251334	-2.77734	0.00548054	0.0282182	77.6722	83.1274	105.616	62.6114	61.289	42.2571
ENSMUSG00000078440	Dohh	95.6991	-0.717951	0.220371	-3.25792	0.00112231	0.00731286	113.773	99.3474	142.778	84.7863	61.289	72.2213
ENSMUSG00000078495	Zfp984	20.9692	-1.5127	0.465145	-3.2521	0.00114554	0.00743058	36.1012	29.3987	28.3599	7.82643	7.99421	16.1345
ENSMUSG00000078532	Nkain1	24.688	1.48276	0.414139	3.58034	0.000343153	0.00259319	13.1277	13.1787	12.7131	37.8277	32.8651	38.4156
ENSMUSG00000078552	Dcdc2b	5.1994	-2.87791	1.04556	-2.75252	0.00591384	0.030039	7.65782	7.09624	12.7131	1.3044	0.888246	1.53662
ENSMUSG00000078566	Bnip3	624.859	0.744373	0.0927117	8.0289	9.83e-16	3.08e-14	496.664	411.582	491.898	825.688	755.009	768.311
ENSMUSG00000078572	Ndufaf8	285.285	-0.692259	0.12341	-5.60942	2.03e-08	3.28e-07	362.106	366.977	326.628	236.097	207.85	212.054
ENSMUSG00000078636	Gm7336	61.0863	-1.5252	0.308521	-4.94358	7.67e-07	9.87e-06	91.8939	124.691	55.7419	28.6969	35.5298	29.9641
ENSMUSG00000078681	Tm2d3	113.607	-0.694398	0.193375	-3.59094	0.00032949	0.00250228	154.25	123.677	144.733	75.6555	88.8246	94.5023
ENSMUSG00000078695	Cisd3	308.326	-0.780554	0.122726	-6.36013	2.02e-10	4.05e-09	404.771	356.84	406.818	229.575	246.044	205.907
ENSMUSG00000078794	Dact3	245.868	0.896844	0.132999	6.74326	1.55e-11	3.48e-10	182.694	177.406	156.469	301.318	333.092	324.227
ENSMUSG00000078813	Leng1	176.472	-0.739859	0.163213	-4.53308	5.81e-06	6.54e-05	250.52	193.626	220.034	118.701	126.131	149.821
ENSMUSG00000078853	Igtp	1273.33	-1.97919	0.0772687	-25.6143	1.06e-144	8.48e-142	1870.7	2087.31	2131.88	554.372	466.329	529.367
ENSMUSG00000078870	Gm14410	128.518	0.740467	0.203648	3.63601	0.000276891	0.00215627	65.6385	122.664	99.7487	163.051	167.879	152.126
ENSMUSG00000078894	2210418O10Rik	11.845	3.4026	0.781852	4.35198	1.35e-05	0.000141214	2.18795	1.01375	2.93379	22.1749	15.1002	27.6592
ENSMUSG00000078921	Tgtp2	217.067	-0.859947	0.146711	-5.86151	4.59e-09	7.94e-08	286.621	273.712	276.754	182.617	130.572	152.126
ENSMUSG00000078922	Tgtp1	92.0053	-1.00074	0.226997	-4.4086	1.04e-05	0.000111177	118.149	145.98	102.682	70.4379	64.842	49.9402
ENSMUSG00000078937	Cpt1b	28.5961	-1.72507	0.412293	-4.18408	2.86e-05	0.000281182	50.3228	49.6737	32.2716	9.13083	18.6532	11.5247
ENSMUSG00000079012	Serpina3m	4.13562	4.42441	1.45263	3.04578	0.00232077	0.0137227	0	1.01375	0	9.13083	6.21772	8.45142
ENSMUSG00000079018	Ly6c1	2571.1	-1.1621	0.0552111	-21.0483	2.37e-98	9.51e-96	3440.55	3620.1	3590.95	1698.34	1584.63	1492.06
ENSMUSG00000079037	Prnp	1516.58	0.765783	0.0598677	12.7913	1.83e-37	1.74e-35	1128.98	1155.67	1086.48	1897.91	1863.54	1966.88
ENSMUSG00000079049	Serpinb1c	40.9639	3.30481	0.409471	8.07092	6.98e-16	2.21e-14	6.56385	9.12374	6.8455	78.2643	66.6185	78.3678
ENSMUSG00000079105	C7	455.902	1.70065	0.106589	15.9553	2.62e-57	4.6e-55	206.761	230.121	207.321	675.682	667.961	747.567
ENSMUSG00000079197	Psme2	351.517	-0.751793	0.278886	-2.6957	0.00702412	0.0347331	548.081	301.083	473.317	305.231	247.821	233.567
ENSMUSG00000079227	Ccr5	50.632	0.903321	0.283812	3.18282	0.00145849	0.0092123	32.8192	33.4537	39.1171	74.3511	59.5125	64.5382
ENSMUSG00000079293	Clec7a	24.5312	1.13736	0.415478	2.73747	0.00619142	0.0312108	17.5036	11.1512	17.6027	27.3925	38.1946	35.3423
ENSMUSG00000079343	C1s2	21.2274	2.63048	0.52212	5.03807	4.7e-07	6.34e-06	8.7518	4.05499	4.88964	46.9586	31.9769	30.7325
ENSMUSG00000079355	Ackr4	113.998	0.86192	0.195528	4.40816	1.04e-05	0.000111334	76.5782	92.2511	73.3446	156.529	155.443	129.845
ENSMUSG00000079363	Gbp4	610.737	-1.22777	0.0940455	-13.0551	5.94e-39	6.03e-37	830.327	836.343	896.76	408.279	327.763	364.948
ENSMUSG00000079419	Ms4a6c	32.8266	1.1082	0.371926	2.97963	0.00288593	0.0165929	22.9735	15.2062	24.4482	36.5233	58.6242	39.1839
ENSMUSG00000079450	Cldn34c1	10.5059	-1.84731	0.673361	-2.74343	0.00608018	0.0307697	14.2217	12.165	22.4924	6.52202	5.32948	2.30493
ENSMUSG00000079465	Col4a3	41.524	1.09114	0.328976	3.31678	0.000910601	0.00614802	25.1614	18.2475	36.1834	52.1762	61.289	56.0867
ENSMUSG00000079478	Sssca1	52.3161	-0.721664	0.278345	-2.59269	0.00952278	0.0447388	62.3565	62.8524	69.4329	44.3498	42.6358	32.2691
ENSMUSG00000079492	Gm11127	193.253	0.777381	0.170928	4.54801	5.42e-06	6.13e-05	132.371	184.502	110.506	245.228	231.832	255.079
ENSMUSG00000079575	Rbpsuh-rs3	18.3833	2.1477	0.51674	4.15625	3.24e-05	0.000312426	5.46987	7.09624	7.82343	23.4793	31.0886	35.3423
ENSMUSG00000079593	Gm14597	63.1678	-1.70256	0.281012	-6.05868	1.37e-09	2.51e-08	85.33	94.2786	109.528	36.5233	19.5414	33.8057
ENSMUSG00000079884	Gm10698	59.5142	0.687844	0.263624	2.60919	0.00907571	0.0430222	54.6987	36.495	45.9626	69.1335	75.5009	75.2945
ENSMUSG00000079941	Gm11273	534.409	-0.834101	0.0954769	-8.73615	2.41e-18	8.97e-17	647.633	713.679	691.395	387.408	412.146	354.192
ENSMUSG00000080242	Gm15487	228.409	0.88743	0.142981	6.20663	5.41e-10	1.03e-08	156.438	159.159	165.27	303.926	257.591	328.069
ENSMUSG00000081344	Gm14303	149.103	-0.662269	0.176076	-3.76127	0.000169053	0.00139242	178.318	156.117	212.21	129.136	112.807	106.027
ENSMUSG00000081559	Gm12411	14.2813	-4.12998	0.820519	-5.03338	4.82e-07	6.48e-06	26.2554	37.5087	17.6027	0	3.55298	0.768311
ENSMUSG00000081752	Sms-ps	71.7996	0.873924	0.250376	3.49044	0.000482219	0.0034952	37.1951	57.7837	56.7199	91.3083	104.813	82.9776
ENSMUSG00000081788	Gm5898	19.8123	1.66026	0.47645	3.48465	0.000492782	0.00356052	7.65782	13.1787	7.82343	26.0881	31.0886	33.0374
ENSMUSG00000082292	Gm12250	208.969	-1.30048	0.14658	-8.87211	7.18e-19	2.76e-17	303.031	280.808	306.092	135.658	108.366	119.857
ENSMUSG00000082691	Dynlt1-ps1	76.1657	-0.684635	0.240659	-2.84484	0.00444342	0.0236964	99.5517	90.2236	92.9032	53.4806	47.077	73.7579
ENSMUSG00000082884	Gm13339	67.3036	-1.93268	0.342047	-5.65033	1.6e-08	2.62e-07	160.814	59.8112	97.7929	40.4366	25.7591	19.2078
ENSMUSG00000082908	Gm13736	210.768	0.798981	0.140601	5.68262	1.33e-08	2.19e-07	149.874	155.104	155.491	288.273	258.48	257.384
ENSMUSG00000083283	Gm15361	22.2507	1.36272	0.459618	2.9649	0.00302781	0.0172556	15.3156	13.1787	8.80136	40.4366	20.4297	35.3423
ENSMUSG00000083307	AA414768	17.3133	1.33271	0.502142	2.65406	0.00795297	0.0385314	6.56385	8.10999	14.6689	26.0881	23.0944	25.3543
ENSMUSG00000083325	Gm14121	47.6242	0.763421	0.296541	2.57442	0.0100408	0.0466263	31.7253	40.5499	33.2496	69.1335	48.8535	62.2332
ENSMUSG00000083327	Vcp-rs	1217.04	0.89805	0.0675795	13.2888	2.69e-40	2.96e-38	810.635	829.246	910.451	1549.63	1575.75	1626.52
ENSMUSG00000083394	Gm11703	25.83	-1.66321	0.42741	-3.89137	9.97e-05	0.000867657	44.853	43.5912	30.3158	6.52202	15.1002	14.5979
ENSMUSG00000083411	Rpl30-ps10	36.4085	-3.55774	0.522987	-6.80274	1.03e-11	2.33e-10	26.2554	85.1549	90.9474	1.3044	7.10597	7.68311
ENSMUSG00000083563	Gm13340	298.4	-1.03768	0.136345	-7.61069	2.73e-14	7.57e-13	389.455	355.826	461.582	168.268	196.302	218.969
ENSMUSG00000083596	Rpl21-ps15	214.276	-0.932943	0.146057	-6.38753	1.69e-10	3.41e-09	296.467	302.097	244.482	156.529	138.566	147.516
ENSMUSG00000083621	Gm14586	48.9454	-0.792508	0.309129	-2.56369	0.0103567	0.0476602	68.9204	62.8524	52.8081	50.8718	32.8651	25.3543
ENSMUSG00000083626	Gm4459	340.58	-0.75619	0.113213	-6.67933	2.4e-11	5.32e-10	450.717	407.527	426.377	241.315	270.915	246.628
ENSMUSG00000083798	Gm14584	15.7621	2.04222	0.579368	3.52491	0.000423625	0.003112	6.56385	6.08249	5.86757	27.3925	13.3237	35.3423
ENSMUSG00000084093	Gm16418	322.02	-0.764934	0.118944	-6.43106	1.27e-10	2.59e-09	421.18	391.307	400.951	263.49	241.603	213.591
ENSMUSG00000084349	Rpl3-ps1	661.069	0.617796	0.113513	5.4425	5.25e-08	8.09e-07	487.913	433.884	640.543	871.342	762.115	770.616
ENSMUSG00000084350	Znf41-ps	10.0206	-1.84175	0.668239	-2.75613	0.00584896	0.0297515	15.3156	12.165	19.5586	3.91321	5.32948	3.84156
ENSMUSG00000084384	Gm12251	127.354	-0.681351	0.189503	-3.59546	0.000323815	0.00246474	159.72	183.489	128.109	91.3083	103.925	97.5755
ENSMUSG00000084830	Gm14539	177.931	-0.60293	0.1758	-3.42963	0.000604407	0.00428141	245.05	167.269	231.769	133.049	165.214	125.235
ENSMUSG00000084929	Foxo6os	6.25465	-3.24737	1.0267	-3.16293	0.0015619	0.00978848	16.4096	9.12374	8.80136	0	0.888246	2.30493
ENSMUSG00000085022	Gm5860	48.0429	-1.04101	0.293127	-3.55139	0.000383199	0.0028599	59.0746	59.8112	75.3005	28.6969	34.6416	30.7325
ENSMUSG00000085024	C230035I16Rik	7.70392	-3.5082	0.967274	-3.62689	0.000286856	0.00222053	7.65782	17.2337	17.6027	1.3044	0.888246	1.53662
ENSMUSG00000085162	Gm12295	71.3295	2.18759	0.279759	7.81955	5.3e-15	1.54e-13	31.7253	22.3025	23.4703	110.874	95.9306	143.674
ENSMUSG00000085171	D830026I12Rik	23.0772	-1.29166	0.44906	-2.87636	0.00402295	0.0218831	26.2554	48.6599	23.4703	13.044	12.4354	14.5979
ENSMUSG00000085282	Gm15663	16.768	-2.10061	0.545078	-3.85377	0.000116312	0.000997982	19.6915	29.3987	32.2716	6.52202	8.88246	3.84156
ENSMUSG00000085632	Gm12381	4.45952	-5.65466	1.44185	-3.9218	8.79e-05	0.000775441	9.84577	8.10999	8.80136	0	0	0
ENSMUSG00000085643	Gm12519	11.8818	-1.71402	0.624634	-2.74404	0.00606889	0.0307218	25.1614	11.1512	18.5806	3.91321	7.10597	5.37818
ENSMUSG00000085705	Gm16046	5.81276	-2.43228	0.933884	-2.60448	0.00920147	0.0434838	8.7518	9.12374	11.7351	1.3044	0.888246	3.07325
ENSMUSG00000085779	Atcayos	189.026	-0.910124	0.148712	-6.12004	9.35e-10	1.74e-08	227.547	261.547	250.35	136.963	127.907	129.845
ENSMUSG00000085882	2610507I01Rik	9.41853	-4.28054	1.02317	-4.18361	2.87e-05	0.000281607	12.0337	24.33	17.6027	0	1.77649	0.768311
ENSMUSG00000086138	4930471C06Rik	24.0949	2.97685	0.514248	5.78875	7.09e-09	1.2e-07	3.28192	3.04125	9.77929	43.0454	40.8593	44.5621
ENSMUSG00000086369	E330017L17Rik	16.6988	-7.5586	1.26266	-5.98625	2.15e-09	3.84e-08	36.1012	42.5774	21.5144	0	0	0
ENSMUSG00000086370	Ftx	12.0169	-1.64497	0.601978	-2.7326	0.00628359	0.0315804	16.4096	18.2475	19.5586	7.82643	6.21772	3.84156
ENSMUSG00000086384	Banf2os	11.7225	-1.87342	0.639151	-2.93111	0.00337751	0.01896	16.4096	16.22	22.4924	6.52202	1.77649	6.9148
ENSMUSG00000086681	Gm16178	2.46747	4.69141	1.62849	2.88083	0.00396628	0.021645	0	0	0	6.52202	4.44123	3.84156
ENSMUSG00000086728	Man2c1os	2.38905	-4.75578	1.63884	-2.90191	0.00370889	0.0205195	4.3759	5.06874	4.88964	0	0	0
ENSMUSG00000086863	Gm15543	315.194	-0.842892	0.134825	-6.25177	4.06e-10	7.86e-09	400.395	382.183	426.377	281.751	206.073	194.383
ENSMUSG00000086938	4930481A15Rik	33.1842	-0.936381	0.352491	-2.65647	0.00789646	0.0383159	35.0072	53.7287	42.0509	22.1749	23.0944	23.0493
ENSMUSG00000087259	2610035D17Rik	12.5834	-1.69054	0.589853	-2.86603	0.00415652	0.0224449	21.8795	15.2062	20.5365	6.52202	4.44123	6.9148
ENSMUSG00000087399	Gm11899	7.77047	-2.44664	0.842254	-2.90487	0.00367402	0.0203599	9.84577	16.22	13.691	0	5.32948	1.53662
ENSMUSG00000087579	Hectd2os	68.9539	1.49195	0.251953	5.92152	3.19e-09	5.62e-08	33.9132	41.5637	33.2496	93.9172	106.59	104.49
ENSMUSG00000087589	D430040D24Rik	20.8028	-1.30569	0.474368	-2.75249	0.0059144	0.030039	39.3831	29.3987	19.5586	16.9573	7.99421	11.5247
ENSMUSG00000089682	Bcl2l2	378.3	0.683967	0.112915	6.05737	1.38e-09	2.52e-08	276.776	305.138	287.511	481.325	501.859	417.193
ENSMUSG00000089774	Slc5a3	61.6987	0.80612	0.257142	3.13492	0.001719	0.0106073	50.3228	41.5637	43.0289	74.3511	87.9364	72.9896
ENSMUSG00000089809	Rasgef1b	85.9413	0.862077	0.21623	3.98686	6.7e-05	0.000607594	62.3565	64.8799	55.7419	112.179	113.695	106.795
ENSMUSG00000089847	Timm10b	22.1805	-1.27925	0.442796	-2.88904	0.00386421	0.0211978	21.8795	34.4675	38.1392	10.4352	15.1002	13.0613
ENSMUSG00000089991	Gm16332	15.6574	2.13604	0.572149	3.73336	0.000188945	0.00153082	2.18795	8.10999	6.8455	31.3057	23.9826	21.5127
ENSMUSG00000090066	1110002E22Rik	551.552	0.795271	0.089287	8.90691	5.25e-19	2.04e-17	403.677	397.39	408.774	704.379	675.955	719.139
ENSMUSG00000090125	Pou3f1	28.04	3.0083	0.474695	6.33733	2.34e-10	4.66e-09	7.65782	6.08249	4.88964	57.3938	39.9711	52.2452
ENSMUSG00000090136	Gm10177	97.7033	-0.600659	0.203817	-2.94705	0.00320826	0.0181124	112.679	107.457	132.998	76.9599	80.8304	75.2945
ENSMUSG00000090222	Ifi203-ps	78.5848	-0.895328	0.230641	-3.88192	0.000103636	0.000898853	111.585	102.389	92.9032	56.0894	47.077	61.4649
ENSMUSG00000090258	Churc1	62.0679	-1.01874	0.262412	-3.88223	0.000103504	0.000898168	98.4577	67.9212	83.1239	40.4366	41.7476	40.7205
ENSMUSG00000090266	Mettl23	157.073	-0.881591	0.168128	-5.24355	1.58e-07	2.27e-06	206.761	191.599	210.255	131.745	96.8188	105.259
ENSMUSG00000090862	Rps13	1665.24	-0.593514	0.0638376	-9.29725	1.44e-20	6.2e-19	1896.95	2086.29	2022.36	1347.45	1399.88	1238.52
ENSMUSG00000090889	Gm17428	14.7814	-1.55975	0.546499	-2.85408	0.00431623	0.0231647	15.3156	28.385	22.4924	7.82643	6.21772	8.45142
ENSMUSG00000090942	F830016B08Rik	312.491	-0.824705	0.136554	-6.03941	1.55e-09	2.8e-08	398.207	389.28	415.62	168.268	258.48	245.091
ENSMUSG00000091345	Col6a5	95.7574	5.09138	0.403905	12.6054	1.97e-36	1.8e-34	3.28192	5.06874	7.82343	182.617	176.761	198.993
ENSMUSG00000091387	Gcnt4	7.33273	2.62869	0.912332	2.88129	0.00396057	0.0216348	1.09397	0	4.88964	16.9573	7.99421	13.0613
ENSMUSG00000091625	Lsm5	11.3087	-2.14534	0.804866	-2.66545	0.00768843	0.0375226	1.09397	34.4675	19.5586	5.21762	4.44123	3.07325
ENSMUSG00000091694	Apol11b	3.89154	4.35187	1.48131	2.93785	0.00330498	0.0186148	1.09397	0	0	3.91321	10.659	7.68311
ENSMUSG00000091898	Tnnc1	15718.6	-0.597382	0.0422492	-14.1395	2.17e-45	2.86e-43	18930.1	18615.5	19222.2	13187.5	12628.2	11728.3
ENSMUSG00000091989	Ndufab1-ps	429.247	-0.655426	0.112614	-5.8201	5.88e-09	1.01e-07	554.645	467.338	549.596	374.364	332.204	297.336
ENSMUSG00000092060	Bend4	24.7357	2.11247	0.446939	4.72653	2.28e-06	2.73e-05	9.84577	8.10999	9.77929	45.6542	43.5241	31.5008
ENSMUSG00000092274	Neat1	3936.8	-0.795008	0.0472191	-16.8366	1.32e-63	2.81e-61	4764.26	5123.49	5092.07	2919.26	2942.76	2778.98
ENSMUSG00000092281	Hmgb1-ps7	120.291	0.890652	0.206122	4.32099	1.55e-05	0.000160785	112.679	76.0312	64.5433	164.355	152.778	151.357
ENSMUSG00000092397	C130080G10Rik	207.12	1.26953	0.144921	8.76016	1.95e-18	7.3e-17	123.619	117.595	123.219	286.969	310.886	280.434
ENSMUSG00000094685	Gm5900	31.6239	1.47697	0.371624	3.97437	7.06e-05	0.000635679	18.5976	16.22	15.6469	40.4366	43.5241	55.3184
ENSMUSG00000094786	Gm14403	198.863	0.707695	0.154322	4.58583	4.52e-06	5.17e-05	157.532	126.719	169.182	233.488	272.692	233.567
ENSMUSG00000095427	Rps2-ps6	65.936	1.67105	0.294672	5.6709	1.42e-08	2.33e-07	30.6313	33.4537	31.2937	61.307	113.695	125.235
ENSMUSG00000096403	Gm9825	92.144	0.741112	0.211815	3.49887	0.000467238	0.00339392	72.2023	65.8937	68.455	121.31	124.354	100.649
ENSMUSG00000096647	Gm6223	8.55475	2.40041	0.794393	3.02169	0.00251364	0.0147236	2.18795	3.04125	2.93379	11.7396	22.2062	9.21974
ENSMUSG00000096727	Psmb9	342.761	-0.858667	0.122159	-7.02909	2.08e-12	4.96e-11	414.616	419.692	493.854	219.14	238.05	271.214
ENSMUSG00000096768	Erdr1	83.5177	1.04025	0.245994	4.22874	2.35e-05	0.000234338	49.2288	53.7287	61.6095	96.526	93.2658	146.747
ENSMUSG00000096842	Gm10736	95.3158	-0.82747	0.27671	-2.99039	0.00278623	0.01608	168.472	85.1549	110.506	90.0039	75.5009	42.2571
ENSMUSG00000096957	E230013L22Rik	100.724	1.21149	0.206945	5.85415	4.79e-09	8.25e-08	56.8867	66.9074	58.6757	130.44	155.443	135.991
ENSMUSG00000096979	Gm26880	15.5608	2.32686	0.57861	4.02146	5.78e-05	0.000531158	5.46987	7.09624	2.93379	28.6969	28.4239	20.7444
ENSMUSG00000097245	Gm5421	46.1922	0.913798	0.30944	2.95307	0.00314635	0.0178047	38.2891	22.3025	35.2054	70.4379	53.2948	57.6234
ENSMUSG00000097412	1810014B01Rik	54.2634	-0.904884	0.282917	-3.19841	0.00138186	0.00878498	76.5782	70.9624	65.5212	33.9145	30.2004	48.4036
ENSMUSG00000097415	AU020206	272.854	-0.852932	0.132213	-6.45118	1.11e-10	2.28e-09	312.877	379.142	360.856	194.356	213.179	176.712
ENSMUSG00000097617	Gm10687	29.1501	-0.99749	0.381088	-2.61748	0.00885823	0.0422527	48.1349	39.5362	29.3379	16.9573	18.6532	22.281
ENSMUSG00000097652	Mhrt	114.086	-1.23484	0.202777	-6.08967	1.13e-09	2.08e-08	161.908	143.952	172.115	86.0907	61.289	59.16
ENSMUSG00000097697	4833412C05Rik	14.3931	3.08443	0.672436	4.58695	4.5e-06	5.15e-05	1.09397	2.0275	5.86757	22.1749	27.5356	27.6592
ENSMUSG00000097815	Gm26809	659.665	1.93652	0.0955964	20.2572	3.07e-91	1.1e-88	266.93	255.465	295.334	1138.75	1001.94	999.573
ENSMUSG00000097828	6430562O15Rik	6.19517	-3.58338	1.08283	-3.30928	0.000935352	0.00629495	14.2217	12.165	7.82343	1.3044	0.888246	0.768311
ENSMUSG00000097891	Gm3650	41.9167	1.33303	0.323379	4.1222	3.75e-05	0.000357288	25.1614	20.275	26.4041	48.263	68.3949	63.0015
ENSMUSG00000097960	A330074K22Rik	5.03148	3.76342	1.30406	2.88592	0.00390274	0.0213744	2.18795	0	0	5.21762	15.1002	7.68311
ENSMUSG00000097993	Ptprv	13.6908	1.71285	0.585944	2.92324	0.00346414	0.0193817	5.46987	7.09624	6.8455	11.7396	24.8709	26.1226
ENSMUSG00000098098	Bvht	81.5798	-0.655516	0.227906	-2.87626	0.00402419	0.0218831	105.022	106.444	88.9915	52.1762	74.6127	62.2332
ENSMUSG00000098132	Rassf10	26.598	-1.56312	0.40799	-3.83126	0.000127487	0.00108232	35.0072	47.6462	37.1613	10.4352	12.4354	16.9028
ENSMUSG00000098234	Snhg6	59.0867	-0.85954	0.29993	-2.86581	0.00415947	0.0224521	87.518	53.7287	88.9915	26.0881	44.4123	53.7818
ENSMUSG00000099759	1700030C10Rik	3.01426	-5.09636	1.58608	-3.21319	0.00131269	0.00840158	2.18795	7.09624	8.80136	0	0	0
ENSMUSG00000099974	Bcl2a1d	5.45617	2.75398	1.07585	2.55983	0.0104725	0.0480877	4.3759	0	0	9.13083	11.5472	7.68311
ENSMUSG00000100131	Gm28439	579.032	-0.972939	0.101406	-9.5945	8.43e-22	3.97e-20	806.259	747.133	754.961	322.188	415.699	427.949
ENSMUSG00000100826	Snhg14	81.5814	-1.17046	0.236317	-4.95294	7.31e-07	9.45e-06	117.055	94.2786	126.153	60.0026	49.7418	42.2571
ENSMUSG00000100862	Gm10925	1941.34	-0.904743	0.0759991	-11.9046	1.12e-32	8.81e-31	2653.98	2194.77	2747.98	1291.36	1310.16	1449.8
ENSMUSG00000101111	Gm28437	1878.71	-1.53521	0.0613365	-25.0292	2.94e-138	2.15e-135	2811.51	2812.14	2767.54	868.734	1008.16	1004.18
ENSMUSG00000101249	Gm29216	1673.79	-1.48911	0.27715	-5.37296	7.75e-08	1.17e-06	2163.88	1857.19	3383.63	877.864	938.876	821.325
ENSMUSG00000101389	Ms4a4a	54.2657	0.977133	0.285476	3.42282	0.00061974	0.00437714	26.2554	38.5225	44.9847	62.6114	76.3892	76.8311
ENSMUSG00000101523	Gm10031	151.137	1.15111	0.17624	6.5315	6.51e-11	1.38e-09	97.3637	85.1549	98.7708	208.705	236.273	180.553
ENSMUSG00000101655	2310040G24Rik	64.0504	-1.01203	0.254641	-3.97433	7.06e-05	0.000635679	87.518	87.1824	81.1681	49.5674	43.5241	35.3423
ENSMUSG00000101693	Gm19461	33.5815	-1.32517	0.36084	-3.67245	0.000240238	0.00190159	50.3228	46.6324	45.9626	26.0881	18.6532	13.8296
ENSMUSG00000101892	9130401M01Rik	30.8232	-0.992913	0.376021	-2.64058	0.00827645	0.0399069	51.4168	28.385	43.0289	23.4793	18.6532	19.9761
ENSMUSG00000101939	Gm28438	935.397	-0.992617	0.0781338	-12.7041	5.61e-37	5.2e-35	1264.63	1188.11	1277.17	669.16	643.978	569.319
ENSMUSG00000102070	Gm28661	1659.97	-1.26211	0.137167	-9.20131	3.54e-20	1.48e-18	2137.63	2759.42	2133.84	906.561	991.283	1031.07
ENSMUSG00000102091	Olfr1034	2.85127	-5.0158	1.60171	-3.13152	0.00173902	0.0107152	2.18795	7.09624	7.82343	0	0	0
ENSMUSG00000102824	Pdcd5-ps	215.909	-0.608037	0.169857	-3.5797	0.000343989	0.00259718	263.648	235.19	279.688	213.922	178.537	124.466
ENSMUSG00000103367	Gm38158	8.00498	2.76096	0.865692	3.18931	0.00142614	0.00904527	4.3759	1.01375	0.977929	9.13083	13.3237	19.2078
ENSMUSG00000103476	Gm34302	195.177	-1.69468	0.386736	-4.38201	1.18e-05	0.00012432	343.508	228.093	321.738	125.223	99.4836	53.0135
ENSMUSG00000103653	Gstp-ps	79.9405	-0.698799	0.222207	-3.14482	0.00166191	0.0103117	95.1758	97.3199	104.638	58.6982	57.736	66.0748
ENSMUSG00000104222	Gm7292	36.9569	2.31744	0.381391	6.07629	1.23e-09	2.25e-08	12.0337	8.10999	16.6248	73.0467	55.0713	56.855
ENSMUSG00000104621	Gm43185	40.132	-0.963708	0.340145	-2.83322	0.00460812	0.0244355	60.1686	38.5225	61.6095	18.2617	28.4239	33.8057
ENSMUSG00000104713	Gbp6	165.795	-0.83858	0.161459	-5.19377	2.06e-07	2.93e-06	208.949	190.585	237.637	125.223	116.36	116.015
ENSMUSG00000105095	8430422M14Rik	8.56552	-2.2647	0.77425	-2.92502	0.00344437	0.0192967	13.1277	18.2475	11.7351	0	4.44123	3.84156
ENSMUSG00000105096	Gbp10	48.0144	-1.37795	0.294962	-4.67163	2.99e-06	3.51e-05	68.9204	69.9487	68.455	31.3057	24.8709	24.586
ENSMUSG00000105144	Rpl21-ps11	5.36519	-5.9188	1.41167	-4.19278	2.76e-05	0.000271724	15.3156	7.09624	9.77929	0	0	0
ENSMUSG00000105504	Gbp5	297.751	-1.08031	0.124556	-8.67329	4.2e-18	1.53e-16	400.395	397.39	415.62	193.052	168.767	211.286
ENSMUSG00000105703	Gm43305	16.3498	-4.69616	0.859369	-5.46465	4.64e-08	7.2e-07	37.1951	31.4262	26.4041	0	0	3.07325
ENSMUSG00000105987	AI506816	45.815	-4.67284	0.509424	-9.17279	4.61e-20	1.91e-18	98.4577	72.9899	92.9032	3.91321	3.55298	3.07325
ENSMUSG00000106019	Gm43672	112.027	-0.954097	0.196948	-4.84442	1.27e-06	1.59e-05	137.841	146.994	159.402	65.2202	89.7129	72.9896
ENSMUSG00000107092	Gm7993	185.177	0.79055	0.148858	5.31076	1.09e-07	1.6e-06	132.371	144.966	130.064	228.271	231.832	243.555
ENSMUSG00000107096	Gm43597	53.3014	-0.862252	0.271011	-3.18161	0.00146458	0.0092404	71.1083	65.8937	69.4329	36.5233	39.9711	36.8789
ENSMUSG00000107689	Gm44386	441.918	-0.585946	0.0984686	-5.95059	2.67e-09	4.74e-08	518.544	517.012	555.463	357.407	341.975	361.106
ENSMUSG00000108322	5430431A17Rik	22.1244	-1.48511	0.445803	-3.33132	0.000864358	0.00587582	28.4433	39.5362	30.3158	7.82643	15.1002	11.5247
ENSMUSG00000108324	Gm44608	4.56383	-3.12614	1.18544	-2.63711	0.00836153	0.0402596	8.7518	4.05499	11.7351	1.3044	0	1.53662
ENSMUSG00000108634	Gm38534	29.8357	0.960764	0.373584	2.57175	0.0101187	0.0469275	21.8795	16.22	22.4924	41.741	44.4123	32.2691
ENSMUSG00000108994	Gm31663	28.5466	-1.00877	0.372308	-2.7095	0.00673845	0.0335469	40.4771	38.5225	35.2054	20.8705	17.7649	18.4395
ENSMUSG00000109052	Gm45012	4.65665	-5.71552	1.45625	-3.92484	8.68e-05	0.000766545	13.1277	4.05499	10.7572	0	0	0
ENSMUSG00000109244	Gm44751	7.26365	2.34952	0.858734	2.73603	0.00621848	0.0313098	2.18795	3.04125	1.95586	11.7396	6.21772	18.4395
ENSMUSG00000109341	Gm30873	9.12111	3.29173	0.881591	3.73385	0.000188572	0.0015296	1.09397	0	3.91171	15.6529	13.3237	20.7444
ENSMUSG00000109564	Muc16	65.4359	4.03815	0.37844	10.6705	1.4e-26	8.27e-25	7.65782	10.1375	4.88964	108.266	134.125	127.54
ENSMUSG00000109904	Gm45819	34.7214	1.67051	0.380849	4.38628	1.15e-05	0.000122132	10.9397	24.33	14.6689	44.3498	47.9653	66.0748
ENSMUSG00000109975	Gm19196	10.3815	-3.67237	0.851563	-4.31251	1.61e-05	0.000166675	17.5036	17.2337	23.4703	0	1.77649	2.30493
ENSMUSG00000110195	Pde2a	3.76745	-5.41198	1.49921	-3.60988	0.000306338	0.00234975	6.56385	11.1512	4.88964	0	0	0
ENSMUSG00000110344	Gm45716	32.8954	-1.34737	0.392331	-3.43428	0.000594133	0.00421814	37.1951	50.6874	52.8081	23.4793	23.9826	9.21974
ENSMUSG00000110569	Gm18860	16.6617	1.58086	0.525198	3.01003	0.0026122	0.0152163	10.9397	7.09624	6.8455	33.9145	20.4297	20.7444
ENSMUSG00000110580	D830024N08Rik	37.8425	-1.18637	0.327377	-3.62387	0.000290226	0.00224353	55.7927	51.7012	49.8744	26.0881	21.3179	22.281
ENSMUSG00000110631	Gm42047	4.00041	-5.495	1.55291	-3.53851	0.000402394	0.00298072	9.84577	13.1787	0.977929	0	0	0
ENSMUSG00000111000	AC165080.1	2.39811	4.65966	1.63649	2.84735	0.00440846	0.0235621	0	0	0	5.21762	5.32948	3.84156
ENSMUSG00000111394	AC160637.1	52.7049	-0.772408	0.290461	-2.65925	0.00783148	0.0380554	77.6722	60.8249	59.6536	52.1762	32.8651	33.0374
ENSMUSG00000111942	Gm5182	25.3866	1.34747	0.412042	3.27023	0.0010746	0.00706255	12.0337	16.22	14.6689	37.8277	29.3121	42.2571
ENSMUSG00000112073	AC131720.3	30.1392	-1.05472	0.394167	-2.67581	0.0074549	0.0365629	29.5373	39.5362	51.8302	28.6969	15.1002	16.1345
ENSMUSG00000112640	Gm32687	2.51478	-4.83437	1.6678	-2.89865	0.00374772	0.0206935	3.28192	2.0275	9.77929	0	0	0
ENSMUSG00000112734	AC153524.2	60.6636	-1.12604	0.272514	-4.13204	3.6e-05	0.000344282	88.6119	77.0449	85.0798	27.3925	49.7418	36.1106
ENSMUSG00000112825	Gm9118	78.8979	1.15935	0.233042	4.97486	6.53e-07	8.53e-06	51.4168	44.6049	49.8744	121.31	110.143	96.0389
ENSMUSG00000112950	Gm32369	9.31341	-1.94545	0.713274	-2.7275	0.00638172	0.0319978	15.3156	15.2062	13.691	3.91321	6.21772	1.53662
ENSMUSG00000113178	Mylf-ps	241.086	1.01775	0.131512	7.73888	1e-14	2.88e-13	158.626	155.104	164.292	327.406	315.327	325.764
ENSMUSG00000113581	AL591207.1	4.96219	3.73608	1.2849	2.90767	0.00364135	0.0202055	2.18795	0	0	7.82643	9.77071	9.98805
ENSMUSG00000113682	AC153152.3	8.42527	-2.35271	0.792588	-2.96839	0.00299368	0.0170989	16.4096	17.2337	8.80136	2.60881	0.888246	4.60987
ENSMUSG00000113902	AC121965.1	1131.04	-0.975229	0.225444	-4.32581	1.52e-05	0.000157766	1625.65	1187.1	1683.99	868.734	820.739	600.051
ENSMUSG00000113975	Gm36372	5.92211	-3.51839	1.09084	-3.22541	0.00125791	0.00807684	7.65782	13.1787	11.7351	1.3044	0.888246	0.768311
ENSMUSG00000114196	AC154597.1	100.921	-1.96192	0.220185	-8.91034	5.09e-19	1.98e-17	166.284	165.241	151.579	32.6101	50.63	39.1839
ENSMUSG00000115100	AC131586.2	40.5767	-0.829601	0.319873	-2.59353	0.00949955	0.0446545	59.0746	46.6324	50.8523	22.1749	35.5298	29.1958
ENSMUSG00000115167	AC139758.3	8.63511	-2.79305	0.842506	-3.31517	0.000915887	0.00618123	6.56385	15.2062	23.4703	2.60881	0.888246	3.07325
ENSMUSG00000115180	AC154738.3	36.5725	-1.05265	0.343214	-3.06704	0.00216192	0.0129654	53.6047	39.5362	55.7419	18.2617	23.0944	29.1958
ENSMUSG00000115219	Eef1akmt4	16.7729	-1.32813	0.506931	-2.61994	0.00879449	0.0420408	29.5373	21.2887	21.5144	6.52202	13.3237	8.45142
ENSMUSG00000115234	CT025533.1	24.4997	-1.81311	0.431096	-4.20582	2.6e-05	0.00025757	36.1012	44.6049	33.2496	13.044	11.5472	8.45142

## Sheet: MI+FOXO3-GE-hMPC_VS_MI+Vehicle
GeneID	symbol	baseMean	log2FoldChange	lfcSE	stat	pvalue	padj	MI+Vehicle-1	MI+Vehicle-2	MI+Vehicle-3	MI+FOXO3-GE-hMPC-1	MI+FOXO3-GE-hMPC-2	MI+FOXO3-GE-hMPC-3
ENSMUSG00000000290	Itgb2	98.3223	-1.51986	0.230546	-6.59242	4.33e-11	5.64e-09	180.077	116.711	141.34	49.2915	41.7857	60.7284
ENSMUSG00000000317	Bcl6b	232.366	0.743059	0.14375	5.1691	2.35e-07	1.52e-05	170.151	196.769	154.722	317.551	259.071	295.93
ENSMUSG00000000318	Clec10a	37.5638	-1.47004	0.366804	-4.00769	6.13e-05	0.00215125	62.3887	54.9797	48.5073	9.47913	27.8571	22.1707
ENSMUSG00000000682	Cd52	26.4148	-1.63256	0.421082	-3.87707	0.000105723	0.0034567	32.6123	51.1215	35.9623	18.0103	11.1428	9.63943
ENSMUSG00000001128	Cfp	118.048	-1.37365	0.205533	-6.68336	2.34e-11	3.23e-09	172.987	185.195	153.049	84.3643	52.9285	59.7644
ENSMUSG00000001281	Itgb7	15.5485	-1.90405	0.600084	-3.17297	0.00150886	0.0316326	12.7613	21.2202	39.3077	3.79165	4.64285	11.5673
ENSMUSG00000001348	Acp5	57.7477	-0.869759	0.265439	-3.27669	0.00105032	0.0234257	83.6576	63.6607	76.9427	39.8123	38.0714	44.3414
ENSMUSG00000001403	Ube2c	15.1256	-2.00187	0.591803	-3.38266	0.000717869	0.0171031	25.5227	27.0076	20.072	7.5833	0.928571	9.63943
ENSMUSG00000001739	Cldn15	140.224	-0.689391	0.182099	-3.7858	0.000153215	0.00459856	202.763	144.683	173.121	120.385	104	96.3943
ENSMUSG00000001773	Folh1	4.77603	-4.72767	1.45325	-3.25318	0.00114123	0.0250532	17.0151	4.82278	5.85433	0	0	0.963943
ENSMUSG00000002111	Spi1	99.9859	-1.3893	0.205466	-6.76173	1.36e-11	1.94e-09	148.882	133.109	152.213	56.8748	52.9285	55.9087
ENSMUSG00000002699	Lcp2	25.4406	-1.33732	0.410822	-3.25523	0.00113302	0.0249085	29.7764	36.6531	42.653	18.9583	12.0714	12.5313
ENSMUSG00000002910	Arrdc2	68.1459	-0.825084	0.238826	-3.45475	0.000550802	0.0137183	83.6576	89.7037	87.815	47.3956	49.2142	51.089
ENSMUSG00000002985	Apoe	5806.5	-0.753657	0.0386617	-19.4936	1.24e-84	2.12e-81	7437.02	7161.83	7272.75	4266.56	4269.57	4431.24
ENSMUSG00000003032	Klf4	737.875	0.673207	0.0801081	8.40373	4.33e-17	1.04e-14	530.304	572.946	598.815	938.434	896.071	890.683
ENSMUSG00000003283	Hck	39.9368	-1.25283	0.329196	-3.80574	0.000141378	0.0043242	52.4633	55.9443	60.216	16.1145	26.9286	27.9543
ENSMUSG00000003644	Rps6ka1	88.2566	-0.686763	0.228062	-3.0113	0.00260134	0.0491447	121.942	97.4202	107.887	83.4163	67.7857	51.089
ENSMUSG00000004266	Ptpn6	66.4635	-1.3867	0.261882	-5.29512	1.19e-07	8.23e-06	106.344	102.243	80.288	29.3853	37.1428	43.3774
ENSMUSG00000004730	Adgre1	140.559	-1.69424	0.185578	-9.12957	6.88e-20	2.07e-17	236.794	188.088	219.956	59.7185	76.1428	62.6563
ENSMUSG00000005268	Prlr	24.6735	1.56045	0.434324	3.59281	0.000327131	0.00889737	7.08963	14.4683	15.054	40.7603	42.7143	27.9543
ENSMUSG00000005413	Hmox1	101.901	-0.876282	0.199468	-4.39309	1.12e-05	0.000482375	123.36	139.861	132.141	68.2497	67.7857	80.0072
ENSMUSG00000005483	Dnajb1	276.899	0.86214	0.128699	6.69888	2.1e-11	2.93e-09	204.181	202.557	183.993	382.009	318.5	370.154
ENSMUSG00000005716	Pvalb	10.9292	-5.06673	1.15229	-4.3971	1.1e-05	0.000477584	24.1047	14.4683	25.09	0.947913	0	0.963943
ENSMUSG00000006574	Slc4a1	11.8072	-2.39233	0.663489	-3.60568	0.000311338	0.00851304	18.433	19.2911	21.7447	0.947913	4.64285	5.78366
ENSMUSG00000006731	B4galnt1	51.6798	-0.95602	0.281125	-3.40069	0.000672153	0.0162405	77.9859	62.6962	64.3977	30.3332	39	35.6659
ENSMUSG00000008496	Pou2f2	31.8186	-1.51654	0.371233	-4.08514	4.4e-05	0.00162718	51.0453	45.3341	45.162	13.2708	13.9286	22.1707
ENSMUSG00000008845	Cd163	123.306	-1.46588	0.195907	-7.4825	7.29e-14	1.38e-11	184.33	171.691	187.339	54.031	81.7142	60.7284
ENSMUSG00000009185	Ccl8	85.1643	-2.15831	0.23878	-9.03892	1.58e-19	4.5e-17	130.449	151.435	135.486	34.1249	32.5	26.9904
ENSMUSG00000009292	Trpm2	7.00606	-2.7034	0.881785	-3.06583	0.00217068	0.0428201	7.08963	12.5392	16.7267	1.89583	1.85714	1.92789
ENSMUSG00000010066	Cacna2d2	85.0401	1.35043	0.239958	5.62776	1.83e-08	1.48e-06	53.8812	56.9088	34.2897	108.062	133.714	123.385
ENSMUSG00000013584	Aldh1a2	112.497	-0.757447	0.204744	-3.69949	0.000216034	0.0062285	129.031	117.676	176.466	81.5205	84.4999	85.7909
ENSMUSG00000013707	Tnfaip8l2	35.8961	-1.22452	0.342492	-3.57533	0.000349781	0.00942245	53.8812	51.1215	45.9983	27.4895	18.5714	18.3149
ENSMUSG00000015340	Cybb	121.739	-1.33897	0.187065	-7.15779	8.2e-13	1.38e-10	161.644	190.018	171.448	72.9893	66.8571	67.476
ENSMUSG00000015355	Cd48	25.8808	-1.36618	0.408038	-3.34815	0.00081352	0.0189128	36.8661	28.9367	45.9983	15.1666	15.7857	12.5313
ENSMUSG00000015852	Fcrls	87.3043	-1.5749	0.229006	-6.8771	6.11e-12	9.03e-10	126.195	130.215	135.486	46.4477	33.4285	52.0529
ENSMUSG00000015854	Cd5l	33.7002	-3.05288	0.44091	-6.92404	4.39e-12	6.61e-10	58.135	64.6253	57.707	13.2708	5.57142	2.89183
ENSMUSG00000015947	Fcgr1	96.8035	-1.24383	0.205802	-6.04382	1.51e-09	1.52e-07	138.957	140.825	128.795	54.9789	59.4285	57.8366
ENSMUSG00000015950	Ncf1	83.6202	-1.42765	0.243069	-5.87343	4.27e-09	3.88e-07	99.2548	150.471	115.414	41.7082	39.9285	54.9447
ENSMUSG00000016496	Cd274	128.848	-0.649968	0.176805	-3.67619	0.000236745	0.0067123	160.226	144.683	167.267	93.8434	105.857	101.214
ENSMUSG00000017737	Mmp9	14.1045	-4.43196	0.86437	-5.12739	2.94e-07	1.87e-05	21.2689	27.0076	32.617	0.947913	2.78571	0
ENSMUSG00000018008	Cyth4	169.146	-1.14326	0.163543	-6.99054	2.74e-12	4.25e-10	219.779	211.238	266.79	101.427	108.643	106.998
ENSMUSG00000018774	Cd68	113.058	-1.33424	0.192687	-6.92438	4.38e-12	6.61e-10	171.569	157.223	157.231	64.4581	59.4285	68.4399
ENSMUSG00000018924	Alox15	26.2563	-3.23897	0.495707	-6.53405	6.4e-11	7.87e-09	39.7019	54.9797	47.671	5.68748	3.71428	5.78366
ENSMUSG00000018927	Ccl6	256.453	-1.26358	0.143703	-8.79302	1.46e-18	3.9e-16	432.467	316.374	339.551	149.77	156.928	143.627
ENSMUSG00000019122	Ccl9	174.993	-1.09925	0.160845	-6.83426	8.24e-12	1.19e-09	225.45	244.997	245.046	103.323	131.857	99.2861
ENSMUSG00000019577	Pdk4	886.336	0.786682	0.0748802	10.5059	8.12e-26	3.37e-23	703.291	637.572	616.378	1137.5	1102.21	1121.07
ENSMUSG00000020017	Hal	31.703	-1.38063	0.361701	-3.81705	0.000135059	0.00416758	41.1199	43.405	52.689	18.0103	17.6428	17.351
ENSMUSG00000020120	Plek	87.5987	-1.30953	0.227162	-5.76472	8.18e-09	7.1e-07	146.046	107.066	122.105	55.9269	51.0714	43.3774
ENSMUSG00000020143	Dock2	38.2581	-1.25475	0.335753	-3.73712	0.000186139	0.00545877	43.9557	52.086	65.234	20.8541	20.4286	26.9904
ENSMUSG00000020387	Jade2	209.524	-0.592339	0.144207	-4.10756	4e-05	0.00148064	233.958	262.359	258.427	173.468	145.786	183.149
ENSMUSG00000020399	Havcr2	14.7409	-2.18059	0.568172	-3.8379	0.000124091	0.00389165	18.433	27.9721	25.9263	5.68748	4.64285	5.78366
ENSMUSG00000020423	Btg2	503.134	0.776996	0.099435	7.81411	5.54e-15	1.18e-12	367.243	344.347	399.767	589.602	679.714	638.13
ENSMUSG00000020437	Myo1g	28.0985	-1.69782	0.406405	-4.17766	2.95e-05	0.00114003	43.9557	41.4759	43.4893	18.9583	13	7.71154
ENSMUSG00000020469	Myl7	1329.6	1.60721	0.0740412	21.707	1.76e-104	4.51e-101	679.187	708.949	587.942	1908.15	1986.21	2107.18
ENSMUSG00000020482	Ccdc117	231.574	0.59653	0.135942	4.38811	1.14e-05	0.000488063	174.405	184.23	193.193	270.155	260.928	306.534
ENSMUSG00000020573	Pik3cg	22.2604	-1.71269	0.480278	-3.56604	0.000362421	0.00966572	38.284	23.1493	40.9803	16.1145	10.2143	4.81971
ENSMUSG00000020901	Pik3r5	33.402	-1.43196	0.391344	-3.65908	0.000253124	0.00715028	46.7916	54.9797	44.3257	14.2187	10.2143	29.8822
ENSMUSG00000020911	Krt19	112.054	-0.782507	0.18829	-4.15585	3.24e-05	0.00123588	146.046	131.18	148.031	85.3122	80.7857	80.9712
ENSMUSG00000020914	Top2a	30.1326	-1.65956	0.378145	-4.38868	1.14e-05	0.000488063	42.5378	52.086	42.653	15.1666	14.8571	13.4952
ENSMUSG00000020953	Coch	9.24524	2.6149	0.773739	3.37957	0.000726	0.01727	0	3.85822	3.34533	15.1666	16.7143	16.387
ENSMUSG00000020990	Cdkl1	52.7949	0.973682	0.28341	3.43559	0.000591268	0.0146077	32.6123	31.8304	41.8167	70.1456	60.3571	80.0072
ENSMUSG00000021091	Serpina3n	1001.32	-0.752043	0.0740128	-10.161	2.96e-24	1.14e-21	1226.51	1218.23	1323.08	691.029	758.642	790.433
ENSMUSG00000021250	Fos	113	1.51584	0.197798	7.66354	1.81e-14	3.52e-12	66.6425	56.9088	53.5253	172.52	159.714	168.69
ENSMUSG00000021423	Ly86	67.8685	-1.68457	0.252554	-6.67014	2.56e-11	3.51e-09	103.509	104.172	102.869	31.2811	29.7143	35.6659
ENSMUSG00000021508	Cxcl14	776.175	-0.7022	0.0821304	-8.54981	1.23e-17	3.06e-15	904.637	956.84	1020.33	582.019	636.071	557.159
ENSMUSG00000021665	Hexb	100.066	-0.617093	0.201574	-3.06137	0.00220328	0.0432964	130.449	114.782	118.759	70.1456	89.1428	77.1154
ENSMUSG00000021750	Fam107a	181.637	-0.924148	0.150187	-6.15333	7.59e-10	8.04e-08	239.63	238.245	235.846	119.437	119.786	136.88
ENSMUSG00000021998	Lcp1	298.263	-1.19464	0.122055	-9.78768	1.27e-22	4.44e-20	406.945	415.724	422.348	163.989	182	198.572
ENSMUSG00000022014	Epsti1	20.9773	-1.60302	0.492363	-3.25576	0.00113088	0.0248972	24.1047	38.5822	31.7807	16.1145	3.71428	11.5673
ENSMUSG00000022148	Fyb	31.6933	-1.22169	0.381799	-3.19982	0.00137513	0.0293087	55.2991	41.4759	36.7987	13.2708	26.9286	16.387
ENSMUSG00000022150	Dab2	421.118	-0.852203	0.107206	-7.94923	1.88e-15	4.12e-13	547.319	505.427	572.888	282.478	285.071	333.524
ENSMUSG00000022372	Sla	28.2045	-2.48824	0.434509	-5.72656	1.02e-08	8.75e-07	51.0453	49.1924	43.4893	12.3229	8.35714	4.81971
ENSMUSG00000022488	Nckap1l	111.553	-1.45922	0.201192	-7.25286	4.08e-13	7.21e-11	154.554	175.549	160.576	67.3018	63.1428	48.1971
ENSMUSG00000022504	Ciita	25.2014	-2.13206	0.445054	-4.79055	1.66e-06	8.94e-05	26.9406	48.2278	47.671	9.47913	10.2143	8.67548
ENSMUSG00000022523	Fgf12	46.21	1.74024	0.322567	5.39496	6.85e-08	5.06e-06	26.9406	22.1848	15.8903	60.6664	69.6428	81.9351
ENSMUSG00000022575	Gsdmd	146.117	-0.628298	0.165609	-3.79387	0.000148315	0.00446895	171.569	174.585	185.666	113.75	106.786	124.349
ENSMUSG00000022769	Sdf2l1	104.384	-1.23772	0.202052	-6.12578	9.02e-10	9.5e-08	150.3	147.577	142.177	69.1976	65	52.0529
ENSMUSG00000022831	Hcls1	112.374	-0.669712	0.187822	-3.56567	0.000362928	0.00966572	136.121	146.613	131.304	91.9476	87.2857	80.9712
ENSMUSG00000022901	Cd86	25.7104	-1.6492	0.446725	-3.69175	0.000222715	0.00639713	49.6274	36.6531	30.9443	5.68748	12.0714	19.2789
ENSMUSG00000022952	Runx1	63.8114	-0.845094	0.268729	-3.14478	0.0016621	0.0343762	93.5831	66.5544	86.1423	55.9269	33.4285	47.2332
ENSMUSG00000023034	Nr4a1	320.216	1.36622	0.119408	11.4416	2.59e-30	1.33e-27	180.077	164.939	191.52	444.571	471.714	468.476
ENSMUSG00000023078	Cxcl13	70.6102	-2.14051	0.267475	-8.00267	1.22e-15	2.71e-13	110.598	110.924	123.777	19.9062	34.3571	24.0986
ENSMUSG00000023349	Clec4n	36.9693	-1.84328	0.35118	-5.24882	1.53e-07	1.03e-05	56.717	59.8025	56.8707	14.2187	13	21.2067
ENSMUSG00000023829	Slc22a1	52.2761	1.10442	0.290516	3.80159	0.000143771	0.00436625	43.9557	26.043	30.9443	71.0935	77.9999	63.6202
ENSMUSG00000023913	Pla2g7	81.3177	-1.32949	0.23518	-5.65308	1.58e-08	1.3e-06	133.285	104.172	112.069	38.8644	44.5714	54.9447
ENSMUSG00000023992	Trem2	113.314	-1.2175	0.195188	-6.23759	4.44e-10	4.98e-08	161.644	138.896	174.794	70.1456	65	69.4039
ENSMUSG00000024013	Fgd2	43.2607	-1.54516	0.327411	-4.71934	2.37e-06	0.000121202	62.3887	58.8379	71.9247	29.3853	14.8571	22.1707
ENSMUSG00000024066	Xdh	1162.27	-0.602811	0.0666036	-9.05072	1.42e-19	4.12e-17	1378.22	1369.67	1455.22	968.767	882.142	919.601
ENSMUSG00000024190	Dusp1	707.504	0.823973	0.0864612	9.52998	1.57e-21	5.26e-19	453.736	517.002	555.325	941.278	881.214	896.467
ENSMUSG00000024222	Fkbp5	512.246	-1.10454	0.0980146	-11.2691	1.86e-29	8.68e-27	708.963	638.536	750.191	313.759	334.285	327.74
ENSMUSG00000024300	Myo1f	64.7082	-1.17744	0.256378	-4.5926	4.38e-06	0.000205724	103.509	86.8101	79.4517	41.7082	34.3571	42.4135
ENSMUSG00000024397	Aif1	65.042	-1.27382	0.268493	-4.74435	2.09e-06	0.000108965	113.434	84.8809	78.6153	40.7603	43.6428	28.9183
ENSMUSG00000024471	Myot	436.776	0.62019	0.0999376	6.20577	5.44e-10	5.93e-08	370.079	332.772	332.861	515.665	549.714	519.565
ENSMUSG00000024610	Cd74	910.645	-1.891	0.0849606	-22.2574	9.56e-110	2.94e-106	1590.91	1350.38	1364.9	407.603	376.071	374.01
ENSMUSG00000024621	Csf1r	352.522	-1.48534	0.114377	-12.9863	1.46e-38	1.02e-35	516.125	509.286	532.744	200.01	169	187.969
ENSMUSG00000024672	Ms4a7	56.3539	-1.17388	0.287663	-4.08075	4.49e-05	0.00164756	77.9859	75.2354	81.1243	24.6457	48.2857	30.8462
ENSMUSG00000024675	Ms4a4c	14.8674	-2.78243	0.612316	-4.5441	5.52e-06	0.000256131	24.1047	27.0076	26.7627	5.68748	3.71428	1.92789
ENSMUSG00000024677	Ms4a6b	74.7964	-1.16264	0.250758	-4.63652	3.54e-06	0.00017176	121.942	87.7746	101.196	37.9165	58.5	41.4495
ENSMUSG00000024679	Ms4a6d	125.688	-1.22373	0.188766	-6.48276	9.01e-11	1.09e-08	192.838	159.152	176.466	71.0935	66.8571	87.7188
ENSMUSG00000024965	Fermt3	59.5989	-1.2072	0.269666	-4.47665	7.58e-06	0.000343712	87.9114	78.129	83.6333	26.5416	39.9285	41.4495
ENSMUSG00000025017	Pik3ap1	22.8383	-1.81124	0.467711	-3.87257	0.000107694	0.00349882	34.0302	35.6886	36.7987	11.375	3.71428	15.4231
ENSMUSG00000025044	Msr1	64.7122	-2.01694	0.27063	-7.45277	9.14e-14	1.69e-11	112.016	97.4202	102.033	29.3853	20.4286	26.9904
ENSMUSG00000025150	Cbr2	189.562	-0.993347	0.149824	-6.6301	3.35e-11	4.41e-09	262.316	259.466	235.846	138.395	117	124.349
ENSMUSG00000025153	Fasn	1275.39	0.763903	0.0681978	11.2013	4.02e-29	1.82e-26	901.801	917.293	1011.96	1553.63	1571.14	1696.54
ENSMUSG00000025270	Alas2	104.862	-0.946234	0.210015	-4.50556	6.62e-06	0.000303659	150.3	127.321	137.159	81.5205	79.8571	53.0168
ENSMUSG00000025314	Ptprj	145.41	-1.05654	0.176273	-5.9938	2.05e-09	1.98e-07	191.42	195.805	201.556	94.7913	77.0714	111.817
ENSMUSG00000025473	Adam8	31.1068	-1.30441	0.374575	-3.48237	0.000496989	0.0126444	36.8661	46.2987	49.3437	20.8541	12.0714	21.2067
ENSMUSG00000025479	Cyp2e1	370.572	-1.42707	0.116404	-12.2596	1.49e-34	9.55e-32	527.468	514.108	578.743	192.426	226.571	184.113
ENSMUSG00000025804	Ccr1	29.7058	-2.84673	0.435332	-6.5392	6.18e-11	7.66e-09	52.4633	53.0506	51.0163	6.63539	9.28571	5.78366
ENSMUSG00000025877	Hk3	24.2795	-1.85616	0.479475	-3.87124	0.000108285	0.00351059	51.0453	29.9012	33.4533	18.9583	5.57142	6.7476
ENSMUSG00000026068	Il18rap	4.00057	-4.5199	1.48043	-3.05311	0.00226486	0.0440002	5.6717	4.82278	12.545	0	0	0.963943
ENSMUSG00000026235	Epha4	178.994	0.661731	0.160645	4.11922	3.8e-05	0.00142486	161.644	123.463	132.977	227.499	192.214	236.166
ENSMUSG00000026288	Inpp5d	98.5201	-0.858739	0.204665	-4.19583	2.72e-05	0.00106306	107.762	136.002	136.322	71.0935	71.4999	68.4399
ENSMUSG00000026347	Tmem163	44.7577	1.15754	0.308836	3.74807	0.000178198	0.00527625	24.1047	31.8304	26.7627	56.8748	55.7142	73.2596
ENSMUSG00000026390	Marco	45.4352	-2.17354	0.326133	-6.66459	2.65e-11	3.61e-09	82.2397	73.3063	67.743	16.1145	13.9286	19.2789
ENSMUSG00000026395	Ptprc	88.5465	-1.40618	0.219901	-6.39459	1.61e-10	1.92e-08	120.524	130.215	134.65	54.9789	42.7143	48.1971
ENSMUSG00000026480	Ncf2	61.1592	-1.17163	0.271045	-4.32262	1.54e-05	0.000647371	89.3293	69.448	95.342	31.2811	35.2857	46.2692
ENSMUSG00000026548	Slamf9	52.2979	-1.18334	0.287394	-4.11747	3.83e-05	0.00143222	85.0756	65.5898	67.743	31.2811	38.0714	26.0265
ENSMUSG00000026605	Cenpf	108.879	-1.14983	0.19872	-5.78617	7.2e-09	6.29e-07	153.136	161.081	136.322	75.833	59.4285	67.476
ENSMUSG00000026628	Atf3	116.765	1.19946	0.200398	5.98539	2.16e-09	2.05e-07	55.2991	87.7746	67.743	166.833	151.357	171.582
ENSMUSG00000026656	Fcgr2b	82.1417	-1.07701	0.23268	-4.62872	3.68e-06	0.000177245	124.777	102.243	107.887	64.4581	51.0714	42.4135
ENSMUSG00000026712	Mrc1	328.029	-1.23657	0.125068	-9.88715	4.73e-23	1.69e-20	511.871	462.987	408.967	193.374	212.643	178.329
ENSMUSG00000026819	Slc25a25	103.061	0.627064	0.194296	3.22737	0.00124934	0.0269643	77.9859	81.0227	83.6333	127.02	126.286	122.421
ENSMUSG00000026938	Fcna	27.1242	-1.67269	0.402548	-4.15526	3.25e-05	0.00123588	42.5378	39.5468	41.8167	17.0624	10.2143	11.5673
ENSMUSG00000026979	Psd4	17.0596	-1.96879	0.534564	-3.68298	0.000230522	0.00656006	25.5227	24.1139	31.7807	9.47913	2.78571	8.67548
ENSMUSG00000027199	Gatm	108.165	-0.943275	0.194196	-4.85735	1.19e-06	6.6e-05	130.449	157.223	138.831	75.833	72.4285	74.2236
ENSMUSG00000027322	Siglec1	68.8267	-1.64363	0.251283	-6.54096	6.11e-11	7.64e-09	97.8369	112.853	102.033	33.177	36.2143	30.8462
ENSMUSG00000027339	Rassf2	138.017	-0.681579	0.176339	-3.86516	0.000111014	0.00356149	161.644	163.975	183.993	97.635	123.5	97.3582
ENSMUSG00000027360	Hdc	52.6746	-1.11818	0.284933	-3.92436	8.7e-05	0.00291134	75.1501	68.4835	72.761	37.9165	24.1428	37.5938
ENSMUSG00000027514	Zbp1	70.7867	-0.972168	0.2461	-3.95029	7.81e-05	0.00268314	103.509	88.7392	89.4877	36.9686	51.0714	54.9447
ENSMUSG00000027574	Nkain4	115.944	-0.664844	0.18746	-3.5466	0.000390239	0.0102861	143.211	151.435	132.141	79.6247	92.8571	96.3943
ENSMUSG00000027792	Bche	182.243	0.588519	0.154906	3.7992	0.000145166	0.00439993	164.479	136.967	137.159	220.864	196.857	237.13
ENSMUSG00000027833	Shox2	19.3748	1.49268	0.478768	3.11776	0.00182231	0.0371398	12.7613	11.5747	6.69067	23.6978	29.7143	31.8101
ENSMUSG00000027878	Notch2	188.687	-0.614571	0.151289	-4.06223	4.86e-05	0.00174112	248.137	210.273	227.483	151.666	162.5	132.06
ENSMUSG00000027947	Il6ra	78.4023	-0.850912	0.253488	-3.35682	0.000788457	0.018498	119.106	83.9164	100.36	42.6561	75.2142	49.1611
ENSMUSG00000027995	Tlr2	77.9355	-0.744297	0.226053	-3.29258	0.000992717	0.0223058	96.419	92.5974	103.705	56.8748	65	53.0168
ENSMUSG00000028064	Sema4a	56.6228	-0.874374	0.269303	-3.2468	0.00116709	0.0255117	68.0605	69.448	81.9607	33.177	41.7857	45.3053
ENSMUSG00000028268	Gbp3	268.306	-0.640489	0.126374	-5.06821	4.02e-07	2.5e-05	331.795	308.658	340.388	221.812	217.286	189.897
ENSMUSG00000028270	Gbp2	411.892	-0.812833	0.104662	-7.76627	8.08e-15	1.68e-12	567.17	504.463	505.145	316.603	288.786	289.183
ENSMUSG00000028410	Dnaja1	990.85	0.665783	0.0733544	9.07624	1.12e-19	3.32e-17	832.323	732.098	740.155	1168.78	1260.07	1211.68
ENSMUSG00000028459	Cd72	27.3422	-1.41086	0.445876	-3.16424	0.00155486	0.0323761	25.5227	27.9721	65.234	16.1145	17.6428	11.5673
ENSMUSG00000028581	Laptm5	353.177	-1.5434	0.115129	-13.4059	5.59e-41	4.29e-38	520.379	508.321	548.635	166.833	179.214	195.68
ENSMUSG00000028859	Csf3r	26.5516	-1.98542	0.448369	-4.42809	9.51e-06	0.000417408	31.1944	59.8025	35.9623	10.427	6.5	15.4231
ENSMUSG00000028862	Map3k6	174.088	-0.839859	0.155627	-5.39663	6.79e-08	5.04e-06	216.943	230.529	222.465	109.958	138.357	126.276
ENSMUSG00000028967	Errfi1	391.772	0.787024	0.103151	7.62981	2.35e-14	4.52e-12	280.749	294.19	286.862	506.186	495.857	486.791
ENSMUSG00000029304	Spp1	144.809	-1.01929	0.16852	-6.04846	1.46e-09	1.49e-07	178.659	195.805	206.574	99.5309	92.8571	95.4303
ENSMUSG00000029373	Pf4	100.033	-1.0553	0.202226	-5.21843	1.8e-07	1.21e-05	137.539	126.357	141.34	58.7706	68.7142	67.476
ENSMUSG00000029570	Lfng	156.083	-0.749446	0.162392	-4.61504	3.93e-06	0.000187494	202.763	190.018	194.866	111.854	130	106.998
ENSMUSG00000029657	Hsph1	519.587	0.686505	0.096068	7.14603	8.93e-13	1.48e-10	443.811	381	374.677	619.935	666.714	631.382
ENSMUSG00000029771	Irf5	69.7779	-1.00063	0.260083	-3.84736	0.000119396	0.00375975	96.419	91.6328	91.1603	61.6143	31.5714	46.2692
ENSMUSG00000029915	Clec5a	21.7069	-1.50746	0.440839	-3.41952	0.000627308	0.0153501	26.9406	36.6531	32.617	10.427	13	10.6034
ENSMUSG00000029919	Hpgds	48.9295	-1.12359	0.298717	-3.76139	0.000168969	0.00503207	82.2397	63.6607	56.0343	28.4374	36.2143	26.9904
ENSMUSG00000029925	Tbxas1	25.098	-1.32876	0.407498	-3.26079	0.00111103	0.0245658	42.5378	32.7949	32.617	12.3229	13.9286	16.387
ENSMUSG00000030022	Adamts9	240.092	-0.684005	0.13762	-4.97026	6.69e-07	3.89e-05	286.421	300.942	300.244	164.937	214.5	173.51
ENSMUSG00000030046	Bmp10	15.7261	-2.40317	0.572736	-4.19594	2.72e-05	0.00106306	19.851	31.8304	27.599	3.79165	7.42857	3.85577
ENSMUSG00000030049	Gkn2	7.40949	6.26762	1.34497	4.66006	3.16e-06	0.000155263	0	0	0	10.427	17.6428	16.387
ENSMUSG00000030148	Clec4a2	39.1313	-1.3393	0.351434	-3.81095	0.000138434	0.00425463	66.6425	50.1569	51.8527	12.3229	29.7143	24.0986
ENSMUSG00000030223	Ptpro	40.6104	-0.980011	0.322404	-3.0397	0.00236817	0.0456609	48.2095	45.3341	67.743	29.3853	26	26.9904
ENSMUSG00000030406	Gipr	11.6726	-2.25196	0.67217	-3.35028	0.000807298	0.0188537	9.92548	26.043	21.7447	1.89583	4.64285	5.78366
ENSMUSG00000030433	Sbk2	81.4214	0.686011	0.223347	3.0715	0.00212987	0.042232	59.5529	56.9088	70.252	108.062	101.214	92.5385
ENSMUSG00000030560	Ctsc	296.032	-1.45503	0.127094	-11.4484	2.4e-30	1.27e-27	436.721	395.468	469.183	158.301	168.071	148.447
ENSMUSG00000030579	Tyrobp	152.382	-1.06865	0.167097	-6.39542	1.6e-10	1.92e-08	197.092	207.38	214.101	105.218	85.4285	105.07
ENSMUSG00000030589	Rasgrp4	19.3879	-1.38617	0.46086	-3.00779	0.00263159	0.0495395	28.3585	29.9012	25.9263	12.3229	11.1428	8.67548
ENSMUSG00000030666	Calcb	14.2948	1.77358	0.558585	3.17514	0.00149766	0.0315631	7.08963	4.82278	7.527	21.802	20.4286	24.0986
ENSMUSG00000030688	Stard10	368.456	0.755826	0.106192	7.11754	1.1e-12	1.76e-10	282.167	270.076	270.972	450.259	472.643	464.62
ENSMUSG00000030707	Coro1a	123.135	-1.13602	0.185659	-6.11884	9.43e-10	9.85e-08	178.659	157.223	172.285	74.8851	86.3571	69.4039
ENSMUSG00000030737	Slco2b1	88.3858	-0.694049	0.213791	-3.24639	0.0011688	0.0255127	113.434	96.4556	117.923	62.5623	71.4999	68.4399
ENSMUSG00000030748	Il4ra	304.91	-0.661388	0.122734	-5.3888	7.09e-08	5.17e-06	402.691	346.276	373.005	260.676	214.5	232.31
ENSMUSG00000030762	Aqp8	60.1186	1.03728	0.26766	3.87537	0.000106462	0.00346609	32.6123	37.6177	46.8347	80.5726	71.4999	91.5745
ENSMUSG00000030772	Dkk3	753.216	0.622727	0.0835445	7.45385	9.07e-14	1.69e-11	577.096	617.316	583.761	938.434	831.999	970.69
ENSMUSG00000030786	Itgam	49.4347	-1.26636	0.297065	-4.2629	2.02e-05	0.000824721	66.6425	73.3063	69.4157	36.9686	21.3571	28.9183
ENSMUSG00000030787	Lyve1	296.962	-0.618864	0.128817	-4.80422	1.55e-06	8.47e-05	384.258	355.921	340.388	213.28	273.928	213.995
ENSMUSG00000030798	Cd37	38.0792	-2.1575	0.359717	-5.99776	2e-09	1.95e-07	70.8963	60.767	55.198	18.0103	13	10.6034
ENSMUSG00000030862	Cpxm2	546.797	0.688632	0.0887752	7.75704	8.69e-15	1.78e-12	402.691	432.121	419.839	679.654	687.142	659.337
ENSMUSG00000031004	Mki67	40.5885	-1.95841	0.347724	-5.63209	1.78e-08	1.46e-06	55.2991	71.3772	66.9067	15.1666	23.2143	11.5673
ENSMUSG00000031097	Tnni2	10.3458	-2.64142	0.724645	-3.64512	0.000267263	0.00746732	21.2689	16.3975	15.8903	0.947913	3.71428	3.85577
ENSMUSG00000031111	Igsf1	182.515	0.595216	0.155501	3.82773	0.000129329	0.00403944	136.121	163.975	135.486	230.343	196.857	232.31
ENSMUSG00000031129	Slc9a9	39.42	-1.07316	0.344602	-3.11421	0.00184437	0.0372928	45.3736	64.6253	50.18	27.4895	33.4285	15.4231
ENSMUSG00000031165	Was	26.9395	-1.66303	0.404754	-4.10874	3.98e-05	0.00147664	36.8661	48.2278	37.635	13.2708	10.2143	15.4231
ENSMUSG00000031442	Mcf2l	898.315	-0.732234	0.0738101	-9.92052	3.39e-23	1.24e-20	1125.83	1131.42	1107.31	690.081	627.714	707.534
ENSMUSG00000031722	Hp	330.663	-0.932384	0.115581	-8.06694	7.21e-16	1.63e-13	431.05	406.078	464.165	238.874	217.286	226.527
ENSMUSG00000031827	Cotl1	223.298	-0.845285	0.139948	-6.04001	1.54e-09	1.55e-07	299.182	285.509	276.826	159.249	178.286	140.736
ENSMUSG00000031838	Ifi30	76.7709	-0.748316	0.241444	-3.09933	0.0019396	0.0390639	93.5831	103.208	91.9967	45.4998	74.2857	52.0529
ENSMUSG00000031903	Pla2g15	149.724	-0.654504	0.165827	-3.94691	7.92e-05	0.00270342	161.644	196.769	189.848	112.802	122.571	114.709
ENSMUSG00000031994	Adamts8	89.774	1.63549	0.229584	7.12369	1.05e-12	1.7e-10	42.5378	51.1215	37.635	121.333	133.714	152.303
ENSMUSG00000031995	St14	65.2369	-0.887762	0.250471	-3.54437	0.000393549	0.0103556	90.7473	80.0582	83.6333	43.604	53.8571	39.5216
ENSMUSG00000032089	Il10ra	47.8161	-1.17258	0.305383	-3.8397	0.000123185	0.00387112	46.7916	74.2708	76.9427	28.4374	32.5	27.9543
ENSMUSG00000033102	Cdc14b	197.174	0.658101	0.149887	4.39065	1.13e-05	0.000486438	140.375	142.754	173.957	222.76	252.571	250.625
ENSMUSG00000033220	Rac2	49.5988	-1.39394	0.303928	-4.58641	4.51e-06	0.000211267	69.4784	59.8025	86.1423	22.7499	34.3571	25.0625
ENSMUSG00000033685	Ucp2	644	-0.826778	0.0829601	-9.96598	2.15e-23	8.05e-21	847.92	790.936	832.988	456.894	474.5	460.765
ENSMUSG00000033730	Egr3	87.3846	1.65351	0.227636	7.26383	3.76e-13	6.8e-11	43.9557	46.2987	36.7987	133.656	140.214	123.385
ENSMUSG00000033777	Tlr13	49.4299	-1.62678	0.297971	-5.45953	4.77e-08	3.65e-06	65.2246	79.0936	79.4517	20.8541	27.8571	24.0986
ENSMUSG00000034009	Rxfp1	30.7009	1.85968	0.393991	4.72012	2.36e-06	0.000121142	12.7613	14.4683	12.545	44.5519	60.3571	39.5216
ENSMUSG00000034116	Vav1	30.8774	-2.05391	0.391065	-5.2521	1.5e-07	1.01e-05	48.2095	55.9443	45.162	15.1666	11.1428	9.63943
ENSMUSG00000034438	Gbp8	15.7371	-1.5897	0.526174	-3.02125	0.00251732	0.0479347	21.2689	27.0076	22.581	8.53122	10.2143	4.81971
ENSMUSG00000034947	Tmem106a	90.8072	-1.15494	0.221764	-5.20797	1.91e-07	1.27e-05	127.613	118.64	129.632	56.8748	43.6428	68.4399
ENSMUSG00000035004	Igsf6	33.7953	-1.38001	0.381716	-3.61527	0.000300037	0.00823335	36.8661	61.7316	47.671	16.1145	27.8571	12.5313
ENSMUSG00000035352	Ccl12	38.9776	-1.86103	0.345247	-5.39042	7.03e-08	5.17e-06	70.8963	54.9797	57.707	14.2187	14.8571	21.2067
ENSMUSG00000035493	Tgfbi	304.614	-1.08659	0.12503	-8.69064	3.6e-18	9.23e-16	457.99	378.106	408.131	195.27	209.857	178.329
ENSMUSG00000035686	Thrsp	523.772	0.603387	0.0918448	6.56964	5.04e-11	6.41e-09	401.273	436.944	408.131	604.768	637	654.517
ENSMUSG00000035697	Arhgap45	126.314	-0.976343	0.179538	-5.4381	5.39e-08	4.08e-06	158.808	179.407	163.921	87.208	79.8571	88.6827
ENSMUSG00000035711	Dok3	45.5694	-1.05822	0.323034	-3.27589	0.00105331	0.0234583	77.9859	45.3341	61.8887	36.9686	21.3571	29.8822
ENSMUSG00000036469	2020-03-01	24.2485	-1.75624	0.432784	-4.058	4.95e-05	0.00176882	43.9557	30.8658	37.635	12.3229	13	7.71154
ENSMUSG00000036594	H2-Aa	351.334	-1.79433	0.116401	-15.415	1.3e-53	1.42e-50	520.379	570.053	545.289	147.874	163.428	160.978
ENSMUSG00000036820	Amdhd2	56.0922	-1.1514	0.274918	-4.18817	2.81e-05	0.0010968	62.3887	89.7037	79.4517	36.0207	36.2143	32.774
ENSMUSG00000036887	C1qa	1040.65	-1.23784	0.0695408	-17.8002	7.04e-71	9.83e-68	1466.14	1420.79	1497.87	618.987	645.357	594.753
ENSMUSG00000036896	C1qc	660.254	-1.2996	0.0830294	-15.6523	3.2e-55	3.79e-52	934.413	928.868	953.42	386.748	368.643	389.433
ENSMUSG00000036905	C1qb	649.473	-1.40091	0.0872744	-16.0518	5.55e-58	7.11e-55	920.234	930.797	974.328	346.936	338	386.541
ENSMUSG00000036908	Unc93b1	294.191	-0.939161	0.121132	-7.75317	8.96e-15	1.81e-12	388.512	366.531	404.785	196.218	192.214	216.887
ENSMUSG00000037005	Xpnpep2	11.488	-2.20753	0.644249	-3.42652	0.000611369	0.0150078	17.0151	21.2202	18.3993	5.68748	3.71428	2.89183
ENSMUSG00000037321	Tap1	237.167	-1.04351	0.135398	-7.70701	1.29e-14	2.57e-12	343.138	298.048	317.807	165.885	144.857	153.267
ENSMUSG00000037362	Nov	80.5161	1.04568	0.248112	4.21452	2.5e-05	0.00099135	51.0453	43.405	62.725	87.208	135.571	103.142
ENSMUSG00000037379	Spon2	46.5701	1.60887	0.330419	4.86916	1.12e-06	6.29e-05	14.1793	32.7949	20.9083	66.3539	60.3571	84.8269
ENSMUSG00000037548	H2-DMb2	16.7509	-1.56326	0.516578	-3.02619	0.00247657	0.0473941	19.851	30.8658	24.2537	12.3229	7.42857	5.78366
ENSMUSG00000037649	H2-DMa	60.3298	-1.69479	0.270138	-6.27379	3.52e-10	4.04e-08	97.8369	86.8101	91.9967	27.4895	25.0714	32.774
ENSMUSG00000037731	Themis2	40.7469	-1.20535	0.348229	-3.46138	0.000537415	0.0134503	62.3887	60.767	47.671	13.2708	34.3571	26.0265
ENSMUSG00000037868	Egr2	80.393	2.30819	0.251376	9.18221	4.22e-20	1.3e-17	22.6868	29.9012	27.599	138.395	135.571	128.204
ENSMUSG00000037887	Dusp8	272.695	0.652676	0.13394	4.8729	1.1e-06	6.19e-05	207.017	200.628	227.483	358.311	284.143	358.587
ENSMUSG00000037902	Sirpa	423.524	-0.597312	0.111293	-5.36702	8e-08	5.75e-06	526.051	461.058	542.78	316.603	312.928	381.721
ENSMUSG00000037996	Slc24a2	37.2355	1.30268	0.34046	3.82625	0.000130112	0.00405564	21.2689	23.1493	20.072	63.5102	51.0714	44.3414
ENSMUSG00000038147	Cd84	48.2141	-0.882677	0.288368	-3.06094	0.00220646	0.0433035	55.2991	60.767	71.0883	33.177	37.1428	31.8101
ENSMUSG00000038418	Egr1	517.412	2.2137	0.107155	20.6588	8.14e-95	1.79e-91	172.987	168.797	205.738	801.934	894.214	860.801
ENSMUSG00000038642	Ctss	323.346	-1.44612	0.119279	-12.1238	7.9e-34	4.34e-31	504.782	462.987	452.456	162.093	173.643	184.113
ENSMUSG00000038894	Irs2	122.001	0.645731	0.193899	3.33024	0.000867711	0.0199314	77.9859	91.6328	113.741	168.729	142.071	137.844
ENSMUSG00000039084	Chad	10.0764	2.6812	0.815946	3.286	0.00101621	0.0227308	1.41793	5.78734	0.836333	20.8541	6.5	25.0625
ENSMUSG00000039109	F13a1	401.431	-0.993875	0.112512	-8.83353	1.01e-18	2.78e-16	567.17	504.463	532.744	234.134	268.357	301.714
ENSMUSG00000039114	Nrn1	44.3701	1.19043	0.320253	3.71715	0.000201484	0.00587514	26.9406	30.8658	23.4173	50.2394	55.7142	79.0433
ENSMUSG00000039236	Isg20	74.7271	-0.805506	0.23851	-3.37724	0.000732178	0.0173901	85.0756	106.101	93.6693	45.4998	65	53.0168
ENSMUSG00000039497	Dse	123.611	-0.622809	0.182498	-3.41268	0.000643269	0.0157156	137.539	152.4	158.903	105.218	85.4285	102.178
ENSMUSG00000039637	Coro7	108.779	-0.685165	0.195035	-3.51304	0.000443009	0.0114608	120.524	138.896	142.177	92.8955	73.3571	84.8269
ENSMUSG00000039853	Trim14	14.4493	-1.92914	0.578082	-3.33715	0.000846436	0.0196187	25.5227	16.3975	26.7627	9.47913	3.71428	4.81971
ENSMUSG00000040026	Saa3	126.805	0.674808	0.177397	3.80395	0.000142407	0.0043334	102.091	93.5619	97.851	160.197	161.571	145.555
ENSMUSG00000040152	Thbs1	453.078	0.636428	0.0958525	6.63966	3.14e-11	4.2e-09	361.571	344.347	358.787	545.998	551.571	556.195
ENSMUSG00000040552	C3ar1	115.411	-1.64785	0.194247	-8.4833	2.19e-17	5.34e-15	175.823	165.904	183.157	54.031	55.7142	57.8366
ENSMUSG00000040613	Apobec1	123.407	-1.69459	0.204512	-8.28602	1.17e-16	2.77e-14	194.256	195.805	175.63	54.031	44.5714	76.1515
ENSMUSG00000040618	Pck2	121.121	-0.678258	0.189718	-3.57508	0.000350115	0.00942245	120.524	156.258	168.939	92.8955	97.4999	90.6106
ENSMUSG00000040711	Sh3pxd2b	106.916	-0.67261	0.207977	-3.23406	0.00122044	0.026452	107.762	125.392	159.74	83.4163	91.9285	73.2596
ENSMUSG00000040747	Cd53	84.4415	-1.37517	0.234201	-5.87176	4.31e-09	3.9e-07	120.524	140.825	104.542	48.3436	53.8571	38.5577
ENSMUSG00000040950	Mgl2	36.11	-1.2768	0.335502	-3.80565	0.00014143	0.0043242	49.6274	50.1569	53.5253	22.7499	22.2857	18.3149
ENSMUSG00000041040	Fam117b	321.384	-0.729792	0.134773	-5.41497	6.13e-08	4.62e-06	395.601	421.511	385.55	275.843	186.643	263.156
ENSMUSG00000041378	Cldn5	313.581	0.647442	0.124332	5.20735	1.92e-07	1.27e-05	250.973	257.536	225.81	342.197	428.071	376.902
ENSMUSG00000041431	Ccnb1	6.41328	-3.62344	1.08936	-3.32622	0.000880338	0.0201312	17.0151	7.71645	10.8723	0.947913	0	1.92789
ENSMUSG00000041449	Serpina3h	121.041	-0.816088	0.189021	-4.31745	1.58e-05	0.000660907	163.061	166.868	133.813	92.8955	77.0714	92.5385
ENSMUSG00000041481	Serpina3g	49.7595	-1.93132	0.312326	-6.18368	6.26e-10	6.78e-08	95.001	73.3063	68.5793	22.7499	15.7857	23.1346
ENSMUSG00000041515	Irf8	108.765	-1.15595	0.19578	-5.90432	3.54e-09	3.28e-07	144.628	139.861	165.594	66.3539	69.6428	66.512
ENSMUSG00000041559	Fmod	211.386	0.689415	0.149403	4.61447	3.94e-06	0.000187494	154.554	144.683	184.83	236.03	260	288.219
ENSMUSG00000041707	1810011H11Rik	14.5528	-2.04745	0.574021	-3.56686	0.000361279	0.00965525	21.2689	22.1848	26.7627	8.53122	2.78571	5.78366
ENSMUSG00000042045	Sln	830.268	1.80176	0.0905412	19.8999	4.08e-88	7.83e-85	360.153	371.354	377.186	1305.28	1146.78	1420.85
ENSMUSG00000042129	Rassf4	107.916	-1.16182	0.226788	-5.12292	3.01e-07	1.9e-05	134.703	154.329	158.067	41.7082	85.4285	73.2596
ENSMUSG00000042225	Ammecr1	133.544	-0.642942	0.174544	-3.68356	0.000229997	0.00655727	170.151	164.939	153.885	115.645	101.214	95.4303
ENSMUSG00000042286	Stab1	845.711	-0.727831	0.0791609	-9.19433	3.77e-20	1.18e-17	996.802	1130.46	1034.54	650.268	597.071	665.12
ENSMUSG00000042684	Npl	55.2999	-0.839095	0.268505	-3.12506	0.00177767	0.0364719	63.8067	81.0227	67.743	39.8123	40.8571	38.5577
ENSMUSG00000042895	Abra	441.556	0.858582	0.098412	8.72436	2.68e-18	6.97e-16	326.123	315.41	301.916	580.123	559.928	565.834
ENSMUSG00000042985	Upk3b	647.114	-0.617541	0.0999096	-6.18099	6.37e-10	6.85e-08	687.694	756.212	902.404	529.883	477.285	529.204
ENSMUSG00000043157	Arl11	24.2328	-1.26765	0.418737	-3.02731	0.00246745	0.0473374	36.8661	37.6177	28.4353	11.375	18.5714	12.5313
ENSMUSG00000043613	Mmp3	33.297	-1.75447	0.37147	-4.72304	2.32e-06	0.000120218	58.135	50.1569	45.9983	10.427	15.7857	19.2789
ENSMUSG00000043832	Clec4a3	28.3509	-1.46296	0.404348	-3.61806	0.000296819	0.0081596	41.1199	45.3341	38.4713	14.2187	22.2857	8.67548
ENSMUSG00000044206	Vsig4	35.7797	-1.79473	0.389728	-4.60508	4.12e-06	0.000195549	51.0453	64.6253	51.0163	8.53122	26.9286	12.5313
ENSMUSG00000044583	Tlr7	29.702	-1.88754	0.396967	-4.7549	1.99e-06	0.000104489	46.7916	55.9443	37.635	15.1666	12.0714	10.6034
ENSMUSG00000044811	Cd300c2	28.7446	-1.74124	0.39999	-4.3532	1.34e-05	0.000567952	39.7019	51.1215	41.8167	18.0103	9.28571	12.5313
ENSMUSG00000044827	Tlr1	13.6158	-2.25085	0.615767	-3.65536	0.000256826	0.00724156	21.2689	20.2557	25.9263	8.53122	1.85714	3.85577
ENSMUSG00000045322	Tlr9	8.58137	-2.5026	0.803294	-3.11542	0.00183682	0.0372191	21.2689	12.5392	10.036	1.89583	0.928571	4.81971
ENSMUSG00000045374	Wdr81	122.791	-0.659566	0.18778	-3.51243	0.000444025	0.0114678	136.121	176.514	137.995	96.6871	88.2142	101.214
ENSMUSG00000045763	Basp1	45.7377	-0.956072	0.317175	-3.01434	0.00257542	0.0488599	72.3142	68.4835	40.9803	32.229	33.4285	26.9904
ENSMUSG00000046480	Scn4b	230.632	0.709502	0.134136	5.28942	1.23e-07	8.39e-06	190.002	167.833	168.939	292.905	273	291.111
ENSMUSG00000046709	Mapk10	95.0228	0.857143	0.215473	3.97797	6.95e-05	0.00241655	60.9708	65.5898	75.27	101.427	130	136.88
ENSMUSG00000046794	Ppp1r3b	174.263	0.759834	0.161662	4.70015	2.6e-06	0.000131846	106.344	146.613	132.977	239.822	214.5	205.32
ENSMUSG00000046805	Mpeg1	246.932	-1.4976	0.153488	-9.75716	1.72e-22	5.87e-20	394.183	365.567	335.37	100.479	159.714	126.276
ENSMUSG00000046879	Irgm1	325.101	-0.679116	0.116993	-5.80475	6.45e-09	5.69e-07	392.766	427.298	380.532	229.395	250.714	269.904
ENSMUSG00000047139	Cd24a	107.359	-0.79018	0.208059	-3.79786	0.000145949	0.00441497	138.957	160.116	109.56	86.2601	79.8571	69.4039
ENSMUSG00000047485	Klhl34	45.3771	1.02389	0.306322	3.34254	0.000830143	0.0192701	26.9406	27.9721	34.2897	65.406	49.2142	68.4399
ENSMUSG00000047810	Ccdc88b	39.4041	-1.53603	0.332524	-4.61931	3.85e-06	0.000184314	62.3887	48.2278	65.234	18.0103	21.3571	21.2067
ENSMUSG00000048163	Selplg	54.4239	-1.57851	0.29841	-5.28971	1.23e-07	8.39e-06	73.7322	82.9518	87.815	32.229	33.4285	16.387
ENSMUSG00000048534	Jaml	25.6254	-1.43679	0.42322	-3.39491	0.000686511	0.0165096	35.4482	36.6531	40.144	7.5833	20.4286	13.4952
ENSMUSG00000048779	P2ry6	125.067	-0.731118	0.185399	-3.94347	8.03e-05	0.00272434	163.061	154.329	151.376	104.27	101.214	76.1515
ENSMUSG00000048865	Arhgap30	67.8899	-1.21237	0.249599	-4.85728	1.19e-06	6.6e-05	92.1652	86.8101	105.378	35.0728	45.5	42.4135
ENSMUSG00000049037	Clec4a1	52.2754	-1.6711	0.323267	-5.16942	2.35e-07	1.52e-05	85.0756	101.278	52.689	28.4374	27.8571	18.3149
ENSMUSG00000049103	Ccr2	62.7865	-1.99315	0.274624	-7.25776	3.94e-13	7.03e-11	102.091	87.7746	111.232	25.5936	27.8571	22.1707
ENSMUSG00000049130	C5ar1	91.6405	-1.11238	0.209521	-5.30917	1.1e-07	7.69e-06	119.106	131.18	125.45	58.7706	59.4285	55.9087
ENSMUSG00000049625	Tifab	24.2818	-1.462	0.440985	-3.31531	0.000915421	0.0207788	36.8661	36.6531	33.4533	5.68748	18.5714	14.4591
ENSMUSG00000049988	Lrrc25	36.4785	-1.57946	0.354146	-4.45991	8.2e-06	0.00036734	59.5529	44.3696	60.216	15.1666	24.1428	15.4231
ENSMUSG00000050069	Grem2	22.6145	-1.37765	0.442236	-3.11518	0.00183831	0.0372191	31.1944	23.1493	43.4893	12.3229	13	12.5313
ENSMUSG00000050335	Lgals3	202.987	-0.594647	0.149311	-3.98261	6.82e-05	0.00237517	258.063	249.82	225.81	138.395	182.928	162.906
ENSMUSG00000050440	Hamp	40.9684	1.94185	0.359747	5.39784	6.74e-08	5.03e-06	25.5227	12.5392	14.2177	65.406	77.9999	50.125
ENSMUSG00000050896	Rtn4rl2	23.0327	-1.63805	0.460098	-3.56023	0.000370535	0.00985122	19.851	43.405	40.9803	10.427	14.8571	8.67548
ENSMUSG00000051116	Gm8121	116.344	0.59252	0.194325	3.04912	0.00229513	0.0445319	110.598	86.8101	82.797	127.02	133.714	157.123
ENSMUSG00000051212	Gpr183	17.7391	-1.80191	0.507968	-3.54729	0.000389218	0.0102768	28.3585	31.8304	22.581	4.73956	9.28571	9.63943
ENSMUSG00000051278	Zgrf1	31.504	-1.74197	0.382754	-4.55115	5.34e-06	0.000248449	48.2095	53.0506	44.3257	9.47913	19.5	14.4591
ENSMUSG00000051439	Cd14	170.822	-0.976407	0.156905	-6.22291	4.88e-10	5.43e-08	205.599	229.564	243.373	109.01	119.786	117.601
ENSMUSG00000051457	Spn	16.473	-2.01121	0.541802	-3.71208	0.000205563	0.00596017	18.433	27.9721	32.617	8.53122	7.42857	3.85577
ENSMUSG00000051506	Wdfy4	41.4461	-1.64101	0.327335	-5.01324	5.35e-07	3.24e-05	60.9708	57.8734	69.4157	18.9583	25.0714	16.387
ENSMUSG00000052013	Btla	6.54117	-3.69572	1.07852	-3.42667	0.000611032	0.0150078	9.92548	10.6101	15.8903	0	1.85714	0.963943
ENSMUSG00000052160	Pld4	143.727	-1.50246	0.175418	-8.56504	1.08e-17	2.72e-15	198.51	235.352	203.229	75.833	75.2142	74.2236
ENSMUSG00000052305	Hbb-bs	2694.54	-1.11894	0.047574	-23.52	2.54e-122	9.77e-119	3631.31	3648.92	3787.75	1682.55	1707.64	1709.07
ENSMUSG00000052336	Cx3cr1	64.8177	-1.64231	0.272647	-6.02357	1.71e-09	1.69e-07	90.7473	110.924	92.833	23.6978	41.7857	28.9183
ENSMUSG00000052384	Nrros	101.824	-1.05226	0.210015	-5.01041	5.43e-07	3.26e-05	140.375	133.109	138.831	82.4684	63.1428	53.0168
ENSMUSG00000052684	Jun	688.339	0.6818	0.0830266	8.21183	2.18e-16	5.07e-14	540.23	488.065	557.834	846.486	862.642	834.774
ENSMUSG00000052688	Rab7b	104.773	-0.86315	0.203229	-4.24718	2.16e-05	0.000875425	134.703	117.676	153.049	81.5205	76.1428	65.5481
ENSMUSG00000053063	Clec12a	31.7141	-1.54824	0.383401	-4.03817	5.39e-05	0.00191184	51.0453	54.9797	35.9623	21.802	13	13.4952
ENSMUSG00000053560	Ier2	269.932	0.748302	0.134505	5.56339	2.65e-08	2.12e-06	218.361	208.344	179.812	382.009	312	319.065
ENSMUSG00000054072	Iigp1	594.736	-1.3481	0.0934642	-14.4238	3.67e-47	3.13e-44	897.547	853.632	812.08	360.207	301.785	343.164
ENSMUSG00000054717	Hmgb2	70.7869	-0.872117	0.255759	-3.40992	0.000649827	0.0158506	83.6576	80.0582	110.396	37.9165	52.9285	59.7644
ENSMUSG00000055148	Klf2	975.767	0.819622	0.0722322	11.347	7.67e-30	3.8e-27	721.724	665.544	730.955	1254.09	1287	1195.29
ENSMUSG00000055435	Maf	229.366	-0.722476	0.137244	-5.26418	1.41e-07	9.53e-06	272.242	277.792	306.098	179.156	185.714	155.195
ENSMUSG00000055541	Lair1	32.6277	-2.09644	0.392718	-5.33827	9.38e-08	6.58e-06	58.135	45.3341	55.198	10.427	8.35714	18.3149
ENSMUSG00000055976	Cldn23	6.43369	3.59346	1.08254	3.31948	0.000901841	0.0205312	0	0.964556	1.67267	14.2187	11.1428	10.6034
ENSMUSG00000056032	BC018473	22.605	-2.44161	0.498219	-4.90067	9.55e-07	5.46e-05	52.4633	27.9721	34.2897	9.47913	3.71428	7.71154
ENSMUSG00000056069	Fam105a	28.9406	-1.50636	0.381856	-3.94484	7.99e-05	0.00271478	38.284	41.4759	48.5073	15.1666	16.7143	13.4952
ENSMUSG00000056071	S100a9	23.3273	-1.30246	0.42652	-3.05368	0.0022605	0.043971	25.5227	39.5468	34.2897	12.3229	16.7143	11.5673
ENSMUSG00000056529	Ptafr	41.6492	-1.1144	0.315012	-3.53763	0.00040374	0.0105875	62.3887	56.9088	51.8527	26.5416	21.3571	30.8462
ENSMUSG00000056569	Mpz	147.972	2.13244	0.188291	11.3253	9.84e-30	4.72e-27	69.4784	45.3341	52.689	251.197	235.857	233.274
ENSMUSG00000056737	Capg	127.848	-0.653965	0.179589	-3.64145	0.000271103	0.00754718	148.882	158.187	161.412	105.218	85.4285	107.962
ENSMUSG00000057003	Myh4	4.33183	-5.66618	1.48258	-3.82183	0.000132467	0.00412069	2.83585	10.6101	12.545	0	0	0
ENSMUSG00000057191	AB124611	14.7021	-1.93835	0.583039	-3.32456	0.000885585	0.0202211	35.4482	16.3975	18.3993	3.79165	7.42857	6.7476
ENSMUSG00000057286	St6galnac2	104.588	-0.635904	0.200297	-3.1748	0.00149939	0.0315631	123.36	138.896	119.596	83.4163	92.8571	69.4039
ENSMUSG00000058099	Nfam1	38.7154	-1.79827	0.36583	-4.91559	8.85e-07	5.09e-05	55.2991	73.3063	51.8527	21.802	21.3571	8.67548
ENSMUSG00000058715	Fcer1g	98.483	-1.31226	0.222648	-5.89387	3.77e-09	3.47e-07	157.39	120.57	143.849	66.3539	61.2857	41.4495
ENSMUSG00000058818	Pirb	58.3242	-1.1995	0.284412	-4.21748	2.47e-05	0.00098354	93.5831	70.4126	80.288	39.8123	42.7143	23.1346
ENSMUSG00000059089	Fcgr4	21.9815	-2.10947	0.472244	-4.46691	7.94e-06	0.000356582	45.3736	31.8304	30.108	5.68748	10.2143	8.67548
ENSMUSG00000059326	Csf2ra	101.053	-1.10873	0.199539	-5.55645	2.75e-08	2.19e-06	138.957	133.109	142.177	62.5623	66.8571	62.6563
ENSMUSG00000059498	Fcgr3	129.447	-1.23185	0.188215	-6.54494	5.95e-11	7.5e-09	181.495	170.726	192.357	93.8434	65	73.2596
ENSMUSG00000059555	Tor4a	103.079	-0.729928	0.200443	-3.64157	0.000270978	0.00754718	124.777	124.428	136.322	65.406	80.7857	86.7548
ENSMUSG00000059775	Rps26-ps1	29.8778	1.71585	0.421185	4.07388	4.62e-05	0.00167973	17.0151	15.4329	10.036	30.3332	65	41.4495
ENSMUSG00000060216	Arrb2	166.413	-0.785171	0.161701	-4.85569	1.2e-06	6.63e-05	208.435	194.84	228.319	132.708	128.143	106.034
ENSMUSG00000060548	Tnfrsf19	19.6435	1.41039	0.468176	3.01252	0.00259086	0.0490318	8.50756	12.5392	10.8723	25.5936	35.2857	25.0625
ENSMUSG00000060550	H2-Q7	201.506	-0.609076	0.143796	-4.23569	2.28e-05	0.000911462	222.614	263.324	243.373	167.781	161.571	150.375
ENSMUSG00000060586	H2-Eb1	500.266	-1.94776	0.109399	-17.8041	6.56e-71	9.83e-68	768.516	779.361	835.497	177.26	241.428	199.536
ENSMUSG00000061086	Myl4	2145.88	1.80125	0.0609717	29.5424	8.22e-192	1.26e-187	1064.86	930.797	889.022	3298.74	3386.5	3305.36
ENSMUSG00000061100	Retnla	38.8709	-2.15661	0.357191	-6.0377	1.56e-09	1.56e-07	66.6425	56.9088	66.9067	15.1666	9.28571	18.3149
ENSMUSG00000061132	Blnk	19.7911	-1.41922	0.462514	-3.06849	0.00215143	0.0425495	31.1944	32.7949	22.581	12.3229	10.2143	9.63943
ENSMUSG00000061723	Tnnt3	12.2941	-2.16752	0.665267	-3.25812	0.00112151	0.0247619	26.9406	12.5392	20.9083	2.84374	1.85714	8.67548
ENSMUSG00000063388	BC023105	114.067	-2.86716	0.233584	-12.2747	1.24e-34	8.28e-32	207.017	209.309	185.666	37.9165	21.3571	23.1346
ENSMUSG00000063415	Cyp26b1	105.067	0.824204	0.207713	3.96799	7.25e-05	0.00250857	79.4039	73.3063	75.27	145.031	151.357	106.034
ENSMUSG00000064358	mt-Co3	3635.13	-0.599377	0.182555	-3.28327	0.00102611	0.0229189	3844	5251.04	4042.83	3217.22	2460.71	2994.97
ENSMUSG00000066687	Zbtb16	215.948	-1.80494	0.165542	-10.9032	1.11e-27	4.75e-25	285.003	323.126	398.095	80.5726	108.643	100.25
ENSMUSG00000068606	Gm4841	123.605	-3.3346	0.237773	-14.0243	1.11e-44	8.95e-42	194.256	227.635	252.573	20.8541	24.1428	22.1707
ENSMUSG00000068745	Mybphl	205.126	1.5547	0.150134	10.3554	3.95e-25	1.6e-22	113.434	89.7037	110.396	303.332	307.357	306.534
ENSMUSG00000069515	Lyz1	28.8886	-1.26053	0.387046	-3.2568	0.00112674	0.0248417	41.1199	45.3341	35.9623	17.0624	22.2857	11.5673
ENSMUSG00000069516	Lyz2	2934	-1.23862	0.0480881	-25.7573	2.67e-146	2.05e-142	4147.43	4226.69	3991.82	1775.44	1767.07	1695.58
ENSMUSG00000069792	Wfdc17	87.3971	-1.32416	0.219845	-6.02315	1.71e-09	1.69e-07	129.031	111.889	133.813	50.2394	47.3571	52.0529
ENSMUSG00000069874	Irgm2	348.58	-1.31405	0.11957	-10.9898	4.28e-28	1.88e-25	448.065	506.392	535.253	199.062	182.928	219.779
ENSMUSG00000069919	Hba-a1	4156.97	-1.23066	0.0504759	-24.3812	2.71e-131	1.39e-127	5460.43	5832.67	6189.7	2424.76	2465.36	2568.91
ENSMUSG00000071379	Hpcal1	188.488	-0.585559	0.153873	-3.80546	0.000141542	0.0043242	194.256	241.139	241.7	151.666	165.286	136.88
ENSMUSG00000071713	Csf2rb	72.4736	-0.991892	0.244936	-4.04959	5.13e-05	0.00182933	85.0756	97.4202	106.214	51.1873	38.0714	56.8726
ENSMUSG00000071715	Ncf4	45.7792	-1.55059	0.306198	-5.06401	4.11e-07	2.54e-05	63.8067	64.6253	76.1063	24.6457	20.4286	25.0625
ENSMUSG00000073421	H2-Ab1	355.385	-1.84672	0.122996	-15.0144	5.91e-51	6.05e-48	528.886	518.931	619.723	142.187	160.643	161.942
ENSMUSG00000073489	Ifi204	140.098	-0.61872	0.19424	-3.18534	0.00144586	0.0306886	154.554	212.202	142.177	100.479	130.928	100.25
ENSMUSG00000073490	Ifi207	138.631	-0.654692	0.16915	-3.87049	0.000108617	0.00351394	177.241	162.045	169.776	100.479	112.357	109.889
ENSMUSG00000073555	Gm4951	18.2124	-1.69887	0.506933	-3.35127	0.00080443	0.0188153	29.7764	33.7595	20.072	6.63539	6.5	12.5313
ENSMUSG00000073940	Hbb-bt	442.127	-1.42517	0.117275	-12.1523	5.57e-34	3.17e-31	714.635	663.615	556.998	238.874	264.643	213.995
ENSMUSG00000074207	Adh1	177.591	-0.687573	0.180023	-3.81937	0.000133792	0.00415172	228.286	212.202	217.447	148.822	165.286	93.5024
ENSMUSG00000074527	Gm14296	10.5273	-2.65269	0.792142	-3.34876	0.000811741	0.0189	29.7764	17.362	7.527	0	4.64285	3.85577
ENSMUSG00000074622	Mafb	143.951	-0.839314	0.190585	-4.40388	1.06e-05	0.000464198	170.151	182.301	200.72	107.114	75.2142	128.204
ENSMUSG00000074825	Itpripl1	114.894	-0.593132	0.192028	-3.08878	0.00200983	0.0401627	133.285	138.896	142.177	101.427	99.3571	74.2236
ENSMUSG00000076617	Ighm	71.0967	-1.47982	0.276788	-5.3464	8.97e-08	6.32e-06	90.7473	102.243	120.432	43.604	21.3571	48.1971
ENSMUSG00000078122	F630028O10Rik	19.2127	-1.41571	0.468642	-3.02088	0.00252042	0.0479347	34.0302	24.1139	25.9263	8.53122	12.0714	10.6034
ENSMUSG00000078735	Il11ra2	27.632	2.26009	0.436351	5.17951	2.22e-07	1.45e-05	4.25378	11.5747	11.7087	37.9165	48.2857	52.0529
ENSMUSG00000078763	Slfn1	11.3655	-2.18617	0.657717	-3.32387	0.000887763	0.0202407	15.5972	19.2911	20.9083	3.79165	1.85714	6.7476
ENSMUSG00000078853	Igtp	386.571	-1.40709	0.115361	-12.1973	3.21e-34	1.9e-31	602.619	506.392	576.234	189.583	221.928	222.671
ENSMUSG00000078920	Ifi47	93.0247	-0.926516	0.227742	-4.06826	4.74e-05	0.00171261	109.18	134.073	122.105	81.5205	65	46.2692
ENSMUSG00000078921	Tgtp2	131.306	-0.836417	0.200284	-4.17614	2.96e-05	0.00114477	198.51	141.79	165.594	93.8434	72.4285	115.673
ENSMUSG00000078922	Tgtp1	48.0494	-1.19943	0.301789	-3.97439	7.06e-05	0.0024476	76.568	70.4126	54.3617	33.177	30.6428	23.1346
ENSMUSG00000079067	Hmgn2-ps1	39.3489	1.14632	0.360755	3.17756	0.00148519	0.0313932	18.433	32.7949	21.7447	41.7082	77.0714	44.3414
ENSMUSG00000079227	Ccr5	45.3922	-1.92025	0.322863	-5.94756	2.72e-09	2.57e-07	80.8218	64.6253	70.252	21.802	21.3571	13.4952
ENSMUSG00000079293	Clec7a	25.3889	-1.37605	0.405652	-3.39219	0.00069336	0.0166482	29.7764	41.4759	38.4713	16.1145	13	13.4952
ENSMUSG00000079363	Gbp4	276.546	-1.36767	0.133164	-10.2706	9.57e-25	3.77e-22	443.811	355.921	397.258	162.093	141.143	159.051
ENSMUSG00000079419	Ms4a6c	30.7874	-1.92024	0.399366	-4.80823	1.52e-06	8.33e-05	39.7019	63.6607	42.653	10.427	16.7143	11.5673
ENSMUSG00000079547	H2-DMb1	15.6059	-1.71933	0.537222	-3.2004	0.00137235	0.0292901	26.9406	24.1139	20.9083	8.53122	9.28571	3.85577
ENSMUSG00000082292	Gm12250	91.3035	-1.37077	0.220483	-6.21713	5.06e-10	5.6e-08	147.464	117.676	130.468	44.5519	58.5	49.1611
ENSMUSG00000085779	Atcayos	188.511	0.712833	0.160886	4.43068	9.39e-06	0.000413614	148.882	138.896	141.34	279.634	199.643	222.671
ENSMUSG00000086436	Gm13690	12.0035	2.61985	0.790057	3.31602	0.000913095	0.0207567	8.50756	0	2.509	16.1145	36.2143	8.67548
ENSMUSG00000086584	Gm12002	82.2752	-0.759819	0.224448	-3.38527	0.000711075	0.0170204	109.18	113.818	87.815	59.7185	57.5714	65.5481
ENSMUSG00000090698	Apold1	224.429	0.900862	0.136769	6.58672	4.5e-11	5.81e-09	164.479	150.471	155.558	304.28	273.928	297.858
ENSMUSG00000090877	Hspa1b	190.535	2.09266	0.171281	12.2177	2.5e-34	1.54e-31	72.3142	67.5189	76.9427	302.384	268.357	355.695
ENSMUSG00000090942	F830016B08Rik	136.132	-3.09138	0.235795	-13.1104	2.87e-39	2.1e-36	182.912	280.686	266.79	27.4895	22.2857	36.6298
ENSMUSG00000091971	Hspa1a	32.2779	1.59678	0.374189	4.26731	1.98e-05	0.000815088	19.851	17.362	11.7087	42.6561	52.9285	49.1611
ENSMUSG00000092274	Neat1	2471.24	-0.789084	0.0532434	-14.8203	1.08e-49	1.04e-46	3173.32	3195.57	3025.02	1708.14	1828.36	1897.04
ENSMUSG00000095562	Gm21887	121.123	0.796382	0.206957	3.84805	0.000119062	0.00375694	92.1652	79.0936	94.5057	181.051	167.143	112.781
ENSMUSG00000097415	AU020206	175.111	-0.610362	0.155367	-3.92851	8.55e-05	0.00287586	211.271	231.493	192.357	149.77	133.714	132.06
ENSMUSG00000101389	Ms4a4a	52.6783	-1.53421	0.304339	-5.04112	4.63e-07	2.84e-05	68.0605	82.9518	83.6333	16.1145	31.5714	33.738
ENSMUSG00000104713	Gbp6	103.475	-0.74108	0.195845	-3.78402	0.000154314	0.00462251	136.121	126.357	126.286	82.4684	70.5714	79.0433
ENSMUSG00000105096	Gbp10	17.4889	-2.353	0.540858	-4.35049	1.36e-05	0.000573446	34.0302	27.0076	26.7627	6.63539	2.78571	7.71154
ENSMUSG00000109203	Gm32849	36.9783	0.990586	0.327593	3.02383	0.00249595	0.0477056	24.1047	24.1139	25.9263	52.1352	46.4285	49.1611
ENSMUSG00000109635	Gm45670	237.876	0.636055	0.136493	4.65998	3.16e-06	0.000155263	188.584	206.415	164.758	290.061	302.714	274.724
ENSMUSG00000109754	Gm39214	60.3841	0.842497	0.269999	3.12036	0.00180628	0.036911	46.7916	33.7595	49.3437	72.0414	91.9285	68.4399
ENSMUSG00000112023	Lilr4b	59.2543	-1.32363	0.265745	-4.98082	6.33e-07	3.71e-05	87.9114	86.8101	79.4517	38.8644	29.7143	32.774
ENSMUSG00000114608	AC238811.2	20.3447	-1.90478	0.494599	-3.85117	0.000117555	0.00372578	34.0302	41.4759	20.9083	9.47913	5.57142	10.6034
